# Supplementary material for: Syrian national growth references for children and adolescents aged 2–20 years
Source: BMC Pediatr. 2022 May 14;22:282. doi: 10.1186/s12887-022-03331-0 (PMC9107173; doi:10.1186/s12887-022-03331-0)
Supplement: Supplementary file 1 — Additional file 1. Stature, Weight, and BMI for Age centiles. [file 12887_2022_3331_MOESM1_ESM.xlsx]

## Sheet: Stature-for-Age
Age	Sex	L	M	S	T	C0.4	C2.3	C9	C25	C50	C75	C91	C97.7	C99.6
2	M	-0.3	87.41	0.042	19.56	77.49	80.1	82.54	84.96	87.41	89.95	92.65	95.61	99.04
2.08	M	-0.29	88.23	0.042	19.59	78.2	80.83	83.31	85.75	88.23	90.8	93.53	96.52	99.98
2.17	M	-0.29	89.02	0.042	19.62	78.88	81.54	84.05	86.52	89.02	91.62	94.39	97.41	100.91
2.25	M	-0.28	89.8	0.042	19.65	79.53	82.23	84.76	87.26	89.8	92.43	95.22	98.28	101.83
2.33	M	-0.27	90.55	0.042	19.67	80.16	82.89	85.46	87.99	90.55	93.22	96.04	99.14	102.72
2.42	M	-0.27	91.29	0.042	19.7	80.78	83.54	86.13	88.69	91.29	93.98	96.84	99.97	103.6
2.5	M	-0.26	92.01	0.042	19.73	81.37	84.16	86.79	89.38	92.01	94.73	97.63	100.79	104.46
2.58	M	-0.25	92.71	0.043	19.76	81.94	84.77	87.43	90.05	92.71	95.47	98.39	101.6	105.3
2.67	M	-0.25	93.39	0.043	19.78	82.51	85.37	88.05	90.7	93.39	96.18	99.14	102.38	106.13
2.75	M	-0.24	94.06	0.043	19.81	83.06	85.95	88.66	91.34	94.06	96.88	99.88	103.15	106.93
2.83	M	-0.23	94.72	0.043	19.84	83.59	86.52	89.26	91.97	94.72	97.57	100.59	103.9	107.73
2.92	M	-0.23	95.36	0.043	19.86	84.12	87.07	89.85	92.59	95.36	98.24	101.3	104.64	108.5
3	M	-0.22	95.99	0.043	19.89	84.64	87.62	90.42	93.19	95.99	98.9	101.99	105.36	109.26
3.08	M	-0.21	96.62	0.043	19.91	85.15	88.16	90.99	93.78	96.62	99.55	102.67	106.08	110.01
3.17	M	-0.21	97.23	0.044	19.94	85.65	88.69	91.54	94.36	97.23	100.19	103.34	106.77	110.75
3.25	M	-0.2	97.83	0.044	19.97	86.14	89.21	92.09	94.94	97.83	100.82	103.99	107.46	111.47
3.33	M	-0.19	98.42	0.044	19.99	86.62	89.72	92.63	95.5	98.42	101.44	104.64	108.14	112.18
3.42	M	-0.19	99	0.044	20.02	87.1	90.23	93.16	96.06	99	102.05	105.28	108.81	112.88
3.5	M	-0.18	99.58	0.044	20.04	87.57	90.72	93.69	96.61	99.58	102.65	105.91	109.47	113.58
3.58	M	-0.17	100.15	0.044	20.07	88.04	91.22	94.21	97.16	100.15	103.25	106.54	110.12	114.26
3.67	M	-0.17	100.71	0.044	20.09	88.5	91.71	94.72	97.7	100.71	103.84	107.15	110.77	114.94
3.75	M	-0.16	101.27	0.045	20.12	88.96	92.19	95.23	98.23	101.27	104.43	107.77	111.41	115.61
3.83	M	-0.15	101.83	0.045	20.14	89.41	92.67	95.73	98.76	101.83	105.01	108.37	112.05	116.28
3.92	M	-0.15	102.38	0.045	20.17	89.86	93.15	96.24	99.29	102.38	105.58	108.98	112.68	116.94
4	M	-0.14	102.92	0.045	20.19	90.31	93.62	96.73	99.81	102.92	106.15	109.57	113.3	117.6
4.08	M	-0.14	103.47	0.045	20.22	90.75	94.09	97.23	100.33	103.47	106.72	110.16	113.92	118.25
4.17	M	-0.13	104	0.045	20.24	91.19	94.56	97.72	100.84	104	107.28	110.75	114.53	118.89
4.25	M	-0.12	104.54	0.045	20.27	91.63	95.02	98.21	101.35	104.54	107.84	111.34	115.15	119.53
4.33	M	-0.12	105.07	0.045	20.29	92.07	95.48	98.69	101.86	105.07	108.4	111.92	115.75	120.16
4.42	M	-0.11	105.6	0.045	20.32	92.5	95.94	99.18	102.37	105.6	108.95	112.49	116.35	120.79
4.5	M	-0.11	106.13	0.045	20.34	92.94	96.4	99.66	102.87	106.13	109.5	113.07	116.95	121.42
4.58	M	-0.1	106.65	0.046	20.36	93.38	96.86	100.14	103.38	106.65	110.05	113.64	117.55	122.04
4.67	M	-0.09	107.18	0.046	20.39	93.81	97.32	100.62	103.88	107.18	110.59	114.2	118.14	122.65
4.75	M	-0.09	107.7	0.046	20.41	94.25	97.78	101.1	104.38	107.7	111.14	114.77	118.72	123.27
4.83	M	-0.08	108.22	0.046	20.44	94.68	98.24	101.58	104.88	108.22	111.68	115.33	119.31	123.87
4.92	M	-0.07	108.74	0.046	20.46	95.12	98.69	102.06	105.38	108.74	112.21	115.89	119.89	124.48
5	M	-0.07	109.25	0.046	20.48	95.55	99.15	102.53	105.87	109.25	112.75	116.44	120.46	125.07
5.08	M	-0.06	109.77	0.046	20.51	95.99	99.61	103.01	106.37	109.77	113.28	117	121.03	125.67
5.17	M	-0.06	110.28	0.046	20.53	96.43	100.07	103.49	106.86	110.28	113.81	117.54	121.6	126.25
5.25	M	-0.05	110.79	0.046	20.56	96.87	100.53	103.96	107.36	110.79	114.34	118.09	122.16	126.83
5.33	M	-0.04	111.3	0.046	20.58	97.31	100.99	104.44	107.85	111.3	114.86	118.63	122.71	127.4
5.42	M	-0.04	111.8	0.046	20.6	97.75	101.44	104.91	108.34	111.8	115.38	119.16	123.26	127.97
5.5	M	-0.03	112.31	0.046	20.63	98.19	101.9	105.39	108.83	112.31	115.9	119.69	123.81	128.52
5.58	M	-0.03	112.81	0.046	20.65	98.64	102.36	105.86	109.31	112.81	116.41	120.22	124.34	129.07
5.67	M	-0.02	113.3	0.046	20.67	99.08	102.82	106.34	109.8	113.3	116.92	120.74	124.87	129.61
5.75	M	-0.01	113.8	0.046	20.7	99.53	103.29	106.81	110.28	113.8	117.42	121.25	125.4	130.14
5.83	M	-0.01	114.29	0.046	20.72	99.98	103.75	107.28	110.77	114.29	117.92	121.76	125.91	130.66
5.92	M	0	114.78	0.046	20.74	100.43	104.21	107.75	111.25	114.78	118.42	122.26	126.42	131.18
6	M	0	115.26	0.045	20.77	100.89	104.67	108.22	111.72	115.26	118.91	122.76	126.92	131.68
6.08	M	0.01	115.75	0.045	20.79	101.34	105.13	108.69	112.2	115.75	119.4	123.25	127.42	132.18
6.17	M	0.02	116.22	0.045	20.81	101.79	105.59	109.16	112.68	116.22	119.88	123.74	127.91	132.67
6.25	M	0.02	116.7	0.045	20.84	102.24	106.05	109.63	113.15	116.7	120.37	124.22	128.39	133.16
6.33	M	0.03	117.17	0.045	20.86	102.69	106.51	110.09	113.62	117.17	120.84	124.7	128.88	133.64
6.42	M	0.03	117.65	0.045	20.88	103.14	106.96	110.55	114.08	117.65	121.32	125.18	129.36	134.12
6.5	M	0.04	118.11	0.045	20.9	103.58	107.42	111.01	114.54	118.11	121.79	125.65	129.83	134.59
6.58	M	0.04	118.58	0.045	20.93	104.02	107.86	111.46	115	118.58	122.26	126.13	130.3	135.07
6.67	M	0.05	119.04	0.044	20.95	104.46	108.31	111.91	115.46	119.04	122.72	126.6	130.78	135.54
6.75	M	0.06	119.5	0.044	20.97	104.89	108.75	112.36	115.91	119.5	123.19	127.06	131.25	136.01
6.83	M	0.06	119.95	0.044	20.99	105.32	109.18	112.8	116.36	119.95	123.65	127.53	131.72	136.48
6.92	M	0.07	120.41	0.044	21.02	105.74	109.61	113.24	116.81	120.41	124.11	127.99	132.18	136.95
7	M	0.07	120.86	0.044	21.04	106.15	110.04	113.68	117.25	120.86	124.56	128.46	132.65	137.43
7.08	M	0.08	121.31	0.044	21.06	106.56	110.46	114.11	117.69	121.31	125.02	128.92	133.12	137.9
7.17	M	0.09	121.75	0.044	21.09	106.97	110.87	114.53	118.13	121.75	125.47	129.38	133.59	138.38
7.25	M	0.09	122.19	0.044	21.11	107.37	111.29	114.95	118.56	122.19	125.92	129.84	134.06	138.85
7.33	M	0.1	122.63	0.044	21.13	107.76	111.69	115.37	118.99	122.63	126.37	130.3	134.53	139.33
7.42	M	0.1	123.07	0.044	21.15	108.15	112.1	115.79	119.42	123.07	126.82	130.76	135	139.81
7.5	M	0.11	123.51	0.044	21.18	108.54	112.5	116.2	119.84	123.51	127.27	131.22	135.46	140.29
7.58	M	0.12	123.94	0.044	21.2	108.92	112.9	116.61	120.26	123.94	127.72	131.67	135.93	140.76
7.67	M	0.12	124.37	0.044	21.22	109.3	113.29	117.02	120.69	124.37	128.16	132.13	136.4	141.24
7.75	M	0.13	124.81	0.044	21.24	109.68	113.68	117.43	121.1	124.81	128.6	132.58	136.87	141.72
7.83	M	0.13	125.24	0.044	21.26	110.06	114.07	117.83	121.52	125.24	129.05	133.04	137.33	142.2
7.92	M	0.14	125.67	0.044	21.29	110.43	114.46	118.24	121.94	125.67	129.49	133.49	137.8	142.68
8	M	0.15	126.09	0.044	21.31	110.8	114.85	118.64	122.35	126.09	129.93	133.95	138.26	143.15
8.08	M	0.15	126.52	0.044	21.33	111.17	115.24	119.04	122.77	126.52	130.37	134.4	138.73	143.63
8.17	M	0.16	126.95	0.044	21.35	111.54	115.62	119.44	123.18	126.95	130.81	134.85	139.19	144.11
8.25	M	0.16	127.37	0.044	21.38	111.91	116.01	119.84	123.6	127.37	131.25	135.3	139.66	144.58
8.33	M	0.17	127.8	0.044	21.4	112.28	116.39	120.24	124.01	127.8	131.69	135.75	140.12	145.06
8.42	M	0.18	128.23	0.044	21.42	112.65	116.78	120.64	124.42	128.23	132.13	136.21	140.58	145.54
8.5	M	0.18	128.65	0.044	21.44	113.02	117.16	121.03	124.83	128.65	132.56	136.66	141.05	146.01
8.58	M	0.19	129.07	0.044	21.46	113.38	117.54	121.43	125.24	129.07	133	137.11	141.51	146.49
8.67	M	0.19	129.5	0.044	21.49	113.75	117.92	121.82	125.65	129.5	133.44	137.56	141.97	146.97
8.75	M	0.2	129.92	0.044	21.51	114.11	118.3	122.22	126.06	129.92	133.88	138.01	142.44	147.44
8.83	M	0.21	130.34	0.044	21.53	114.47	118.68	122.61	126.47	130.34	134.31	138.46	142.9	147.92
8.92	M	0.21	130.76	0.044	21.55	114.82	119.05	123	126.87	130.76	134.75	138.91	143.37	148.4
9	M	0.22	131.19	0.044	21.57	115.18	119.43	123.39	127.28	131.19	135.18	139.36	143.83	148.88
9.08	M	0.22	131.61	0.044	21.59	115.53	119.8	123.78	127.69	131.61	135.62	139.81	144.3	149.36
9.17	M	0.23	132.03	0.044	21.62	115.88	120.17	124.17	128.09	132.03	136.06	140.26	144.77	149.85
9.25	M	0.24	132.45	0.044	21.64	116.23	120.54	124.55	128.49	132.45	136.49	140.71	145.23	150.33
9.33	M	0.24	132.86	0.044	21.66	116.58	120.9	124.94	128.89	132.86	136.93	141.16	145.7	150.82
9.42	M	0.25	133.28	0.044	21.68	116.92	121.26	125.32	129.29	133.28	137.36	141.62	146.17	151.31
9.5	M	0.25	133.7	0.044	21.7	117.26	121.63	125.7	129.69	133.7	137.8	142.07	146.64	151.8
9.58	M	0.26	134.12	0.044	21.72	117.6	121.99	126.08	130.09	134.12	138.23	142.53	147.12	152.29
9.67	M	0.27	134.54	0.044	21.75	117.94	122.34	126.46	130.49	134.54	138.67	142.98	147.59	152.79
9.75	M	0.27	134.95	0.044	21.77	118.27	122.7	126.84	130.89	134.95	139.11	143.44	148.07	153.29
9.83	M	0.28	135.37	0.044	21.79	118.6	123.06	127.22	131.29	135.37	139.55	143.9	148.56	153.79
9.92	M	0.29	135.8	0.045	21.81	118.93	123.41	127.59	131.69	135.8	139.99	144.37	149.04	154.3
10	M	0.29	136.22	0.045	21.83	119.26	123.77	127.97	132.09	136.22	140.44	144.83	149.53	154.81
10.08	M	0.3	136.64	0.045	21.85	119.59	124.12	128.35	132.49	136.64	140.88	145.3	150.02	155.33
10.17	M	0.31	137.07	0.045	21.88	119.92	124.47	128.73	132.89	137.07	141.33	145.78	150.52	155.85
10.25	M	0.31	137.5	0.045	21.9	120.24	124.83	129.11	133.3	137.5	141.79	146.25	151.02	156.38
10.33	M	0.32	137.93	0.045	21.92	120.57	125.18	129.49	133.7	137.93	142.24	146.73	151.53	156.92
10.42	M	0.32	138.36	0.045	21.94	120.89	125.54	129.87	134.11	138.36	142.7	147.22	152.04	157.46
10.5	M	0.33	138.8	0.045	21.96	121.22	125.89	130.25	134.52	138.8	143.17	147.71	152.56	158.01
10.58	M	0.34	139.24	0.046	21.98	121.54	126.24	130.64	134.93	139.24	143.63	148.21	153.09	158.57
10.67	M	0.34	139.68	0.046	22	121.86	126.6	131.02	135.35	139.68	144.11	148.71	153.62	159.13
10.75	M	0.35	140.13	0.046	22.03	122.19	126.96	131.41	135.77	140.13	144.58	149.22	154.16	159.7
10.83	M	0.36	140.58	0.046	22.05	122.51	127.32	131.8	136.19	140.58	145.07	149.73	154.7	160.28
10.92	M	0.36	141.04	0.046	22.07	122.83	127.67	132.19	136.61	141.04	145.55	150.25	155.26	160.87
11	M	0.37	141.5	0.046	22.09	123.16	128.03	132.59	137.04	141.5	146.05	150.78	155.82	161.47
11.08	M	0.38	141.96	0.047	22.11	123.48	128.4	132.98	137.47	141.96	146.54	151.31	156.38	162.07
11.17	M	0.38	142.43	0.047	22.13	123.8	128.76	133.38	137.9	142.43	147.05	151.85	156.96	162.69
11.25	M	0.39	142.9	0.047	22.15	124.13	129.12	133.78	138.34	142.9	147.56	152.39	157.54	163.31
11.33	M	0.4	143.38	0.047	22.18	124.45	129.49	134.19	138.78	143.38	148.07	152.94	158.13	163.94
11.42	M	0.4	143.86	0.047	22.2	124.78	129.86	134.59	139.23	143.86	148.59	153.5	158.73	164.59
11.5	M	0.41	144.35	0.048	22.22	125.11	130.23	135	139.67	144.35	149.12	154.07	159.34	165.24
11.58	M	0.42	144.84	0.048	22.24	125.43	130.6	135.42	140.13	144.84	149.65	154.64	159.95	165.9
11.67	M	0.42	145.34	0.048	22.26	125.76	130.97	135.83	140.58	145.34	150.19	155.22	160.58	166.57
11.75	M	0.43	145.84	0.048	22.28	126.09	131.35	136.25	141.05	145.84	150.73	155.81	161.21	167.25
11.83	M	0.44	146.35	0.049	22.3	126.42	131.73	136.68	141.51	146.35	151.29	156.41	161.85	167.94
11.92	M	0.44	146.87	0.049	22.32	126.75	132.11	137.1	141.98	146.87	151.84	157.01	162.5	168.65
12	M	0.45	147.39	0.049	22.35	127.09	132.49	137.53	142.46	147.39	152.41	157.62	163.16	169.36
12.08	M	0.46	147.91	0.05	22.37	127.42	132.88	137.97	142.94	147.91	152.98	158.24	163.83	170.07
12.17	M	0.46	148.44	0.05	22.39	127.76	133.27	138.4	143.42	148.44	153.56	158.86	164.5	170.8
12.25	M	0.47	148.98	0.05	22.41	128.1	133.66	138.85	143.91	148.98	154.14	159.49	165.17	171.53
12.33	M	0.48	149.51	0.05	22.43	128.45	134.06	139.29	144.4	149.51	154.72	160.12	165.85	172.25
12.42	M	0.48	150.05	0.051	22.45	128.81	134.47	139.74	144.9	150.05	155.3	160.75	166.53	172.98
12.5	M	0.49	150.6	0.051	22.47	129.17	134.88	140.2	145.4	150.6	155.89	161.38	167.21	173.71
12.58	M	0.5	151.14	0.051	22.49	129.53	135.29	140.66	145.9	151.14	156.48	162.01	167.88	174.43
12.67	M	0.5	151.69	0.051	22.51	129.91	135.72	141.13	146.41	151.69	157.07	162.64	168.55	175.15
12.75	M	0.51	152.24	0.051	22.53	130.3	136.15	141.6	146.92	152.24	157.66	163.27	169.22	175.86
12.83	M	0.52	152.79	0.052	22.56	130.69	136.59	142.08	147.44	152.79	158.24	163.89	169.88	176.55
12.92	M	0.52	153.34	0.052	22.58	131.1	137.03	142.56	147.95	153.34	158.83	164.5	170.53	177.24
13	M	0.53	153.9	0.052	22.6	131.52	137.49	143.05	148.48	153.9	159.41	165.12	171.17	177.91
13.08	M	0.54	154.45	0.052	22.62	131.96	137.96	143.55	149	154.45	159.99	165.72	171.8	178.56
13.17	M	0.54	155	0.052	22.64	132.41	138.44	144.05	149.53	155	160.56	166.31	172.41	179.2
13.25	M	0.55	155.55	0.052	22.66	132.87	138.93	144.56	150.06	155.55	161.13	166.9	173.01	179.82
13.33	M	0.56	156.1	0.052	22.68	133.36	139.43	145.08	150.59	156.1	161.69	167.47	173.6	180.41
13.42	M	0.56	156.65	0.052	22.7	133.85	139.94	145.61	151.13	156.65	162.25	168.04	174.17	180.99
13.5	M	0.57	157.19	0.052	22.72	134.36	140.46	146.14	151.67	157.19	162.8	168.59	174.72	181.54
13.58	M	0.58	157.73	0.051	22.74	134.88	140.99	146.67	152.21	157.73	163.34	169.13	175.26	182.07
13.67	M	0.58	158.27	0.051	22.77	135.42	141.53	147.21	152.75	158.27	163.87	169.66	175.78	182.58
13.75	M	0.59	158.8	0.051	22.79	135.97	142.08	147.76	153.29	158.8	164.4	170.18	176.28	183.07
13.83	M	0.6	159.33	0.051	22.81	136.53	142.63	148.3	153.83	159.33	164.92	170.68	176.77	183.53
13.92	M	0.6	159.86	0.05	22.83	137.1	143.2	148.86	154.37	159.86	165.43	171.17	177.24	183.97
14	M	0.61	160.38	0.05	22.85	137.69	143.77	149.41	154.91	160.38	165.93	171.65	177.69	184.39
14.08	M	0.62	160.89	0.05	22.87	138.28	144.34	149.97	155.44	160.89	166.42	172.11	178.12	184.79
14.17	M	0.62	161.4	0.049	22.89	138.88	144.92	150.52	155.97	161.4	166.9	172.56	178.54	185.17
14.25	M	0.63	161.9	0.049	22.91	139.49	145.5	151.08	156.51	161.9	167.37	173	178.94	185.52
14.33	M	0.64	162.4	0.048	22.93	140.11	146.09	151.64	157.03	162.4	167.83	173.42	179.32	185.85
14.42	M	0.64	162.88	0.048	22.95	140.73	146.68	152.19	157.55	162.88	168.28	173.83	179.68	186.16
14.5	M	0.65	163.36	0.048	22.97	141.36	147.27	152.75	158.07	163.36	168.71	174.22	180.02	186.44
14.58	M	0.66	163.83	0.047	22.99	142	147.86	153.3	158.58	163.83	169.14	174.6	180.35	186.71
14.67	M	0.66	164.29	0.046	23.01	142.63	148.46	153.85	159.09	164.29	169.55	174.96	180.66	186.95
14.75	M	0.67	164.74	0.046	23.04	143.27	149.05	154.4	159.59	164.74	169.95	175.31	180.95	187.18
14.83	M	0.68	165.18	0.045	23.06	143.91	149.64	154.93	160.08	165.18	170.34	175.64	181.22	187.38
14.92	M	0.68	165.62	0.045	23.08	144.55	150.22	155.47	160.56	165.62	170.72	175.97	181.48	187.57
15	M	0.69	166.04	0.044	23.1	145.18	150.8	155.99	161.04	166.04	171.09	176.27	181.73	187.74
15.08	M	0.7	166.45	0.044	23.12	145.8	151.37	156.51	161.5	166.45	171.44	176.57	181.96	187.9
15.17	M	0.7	166.85	0.043	23.14	146.42	151.93	157.02	161.96	166.85	171.79	176.86	182.18	188.05
15.25	M	0.71	167.24	0.042	23.16	147.03	152.48	157.52	162.4	167.24	172.12	177.13	182.39	188.19
15.33	M	0.72	167.62	0.042	23.18	147.62	153.02	158	162.83	167.62	172.44	177.39	182.59	188.31
15.42	M	0.72	167.99	0.041	23.2	148.21	153.55	158.48	163.25	167.99	172.76	177.65	182.78	188.43
15.5	M	0.73	168.34	0.041	23.22	148.78	154.06	158.94	163.66	168.34	173.06	177.89	182.96	188.54
15.58	M	0.74	168.69	0.04	23.24	149.33	154.56	159.39	164.06	168.69	173.35	178.12	183.13	188.64
15.67	M	0.74	169.02	0.04	23.26	149.87	155.04	159.82	164.44	169.02	173.62	178.34	183.29	188.74
15.75	M	0.75	169.34	0.039	23.28	150.39	155.51	160.24	164.81	169.34	173.89	178.56	183.45	188.83
15.83	M	0.76	169.64	0.039	23.3	150.89	155.96	160.64	165.16	169.64	174.15	178.76	183.59	188.91
15.92	M	0.76	169.93	0.038	23.33	151.37	156.39	161.03	165.5	169.93	174.39	178.96	183.74	188.99
16	M	0.77	170.21	0.038	23.35	151.84	156.81	161.39	165.83	170.21	174.63	179.14	183.87	189.07
16.08	M	0.78	170.48	0.037	23.37	152.27	157.2	161.75	166.14	170.48	174.85	179.32	184	189.14
16.17	M	0.78	170.74	0.037	23.39	152.69	157.58	162.08	166.43	170.74	175.06	179.49	184.12	189.21
16.25	M	0.79	170.98	0.037	23.41	153.09	157.94	162.4	166.71	170.98	175.27	179.65	184.24	189.27
16.33	M	0.79	171.21	0.036	23.43	153.47	158.28	162.71	166.98	171.21	175.46	179.8	184.35	189.33
16.42	M	0.8	171.43	0.036	23.45	153.84	158.6	163	167.24	171.43	175.64	179.95	184.45	189.39
16.5	M	0.81	171.64	0.035	23.47	154.18	158.91	163.27	167.48	171.64	175.82	180.09	184.55	189.45
16.58	M	0.81	171.84	0.035	23.49	154.51	159.21	163.53	167.71	171.84	175.98	180.22	184.65	189.5
16.67	M	0.82	172.03	0.035	23.51	154.83	159.49	163.79	167.93	172.03	176.14	180.34	184.73	189.55
16.75	M	0.83	172.21	0.035	23.53	155.12	159.76	164.02	168.14	172.21	176.29	180.46	184.82	189.59
16.83	M	0.83	172.38	0.034	23.55	155.41	160.01	164.25	168.34	172.38	176.44	180.58	184.9	189.64
16.92	M	0.84	172.54	0.034	23.57	155.68	160.25	164.47	168.53	172.54	176.57	180.68	184.98	189.68
17	M	0.85	172.7	0.034	23.59	155.94	160.48	164.67	168.71	172.7	176.7	180.79	185.05	189.72
17.08	M	0.85	172.85	0.034	23.61	156.18	160.7	164.86	168.88	172.85	176.82	180.88	185.12	189.76
17.17	M	0.86	172.99	0.033	23.63	156.41	160.91	165.05	169.05	172.99	176.94	180.97	185.18	189.79
17.25	M	0.86	173.12	0.033	23.65	156.63	161.11	165.23	169.2	173.12	177.05	181.06	185.25	189.83
17.33	M	0.87	173.25	0.033	23.68	156.84	161.3	165.39	169.35	173.25	177.16	181.15	185.31	189.86
17.42	M	0.88	173.37	0.033	23.7	157.04	161.48	165.55	169.49	173.37	177.26	181.23	185.37	189.89
17.5	M	0.88	173.49	0.033	23.72	157.23	161.65	165.71	169.62	173.49	177.36	181.31	185.42	189.92
17.58	M	0.89	173.6	0.032	23.74	157.41	161.81	165.85	169.75	173.6	177.45	181.38	185.48	189.95
17.67	M	0.9	173.7	0.032	23.76	157.58	161.96	165.99	169.87	173.7	177.54	181.45	185.53	189.98
17.75	M	0.9	173.8	0.032	23.78	157.74	162.11	166.12	169.99	173.8	177.62	181.52	185.58	190.01
17.83	M	0.91	173.9	0.032	23.8	157.9	162.25	166.25	170.1	173.9	177.71	181.58	185.62	190.04
17.92	M	0.91	173.99	0.032	23.82	158.04	162.38	166.36	170.2	173.99	177.78	181.64	185.67	190.06
18	M	0.92	174.08	0.032	23.84	158.18	162.5	166.48	170.3	174.08	177.85	181.7	185.71	190.09
18.08	M	0.93	174.16	0.032	23.86	158.31	162.62	166.58	170.4	174.16	177.92	181.76	185.75	190.11
18.17	M	0.93	174.24	0.031	23.88	158.44	162.73	166.68	170.49	174.24	177.99	181.81	185.79	190.13
18.25	M	0.94	174.31	0.031	23.9	158.56	162.84	166.78	170.57	174.31	178.05	181.86	185.82	190.15
18.33	M	0.95	174.38	0.031	23.92	158.67	162.94	166.87	170.65	174.38	178.11	181.91	185.86	190.17
18.42	M	0.95	174.44	0.031	23.94	158.77	163.04	166.95	170.73	174.44	178.16	181.95	185.89	190.18
18.5	M	0.96	174.51	0.031	23.96	158.87	163.13	167.03	170.8	174.51	178.22	181.99	185.92	190.2
18.58	M	0.96	174.56	0.031	23.98	158.97	163.21	167.11	170.87	174.56	178.26	182.03	185.94	190.21
18.67	M	0.97	174.62	0.031	24	159.05	163.29	167.18	170.93	174.62	178.31	182.07	185.97	190.23
18.75	M	0.98	174.67	0.031	24.02	159.14	163.37	167.25	170.99	174.67	178.35	182.1	185.99	190.24
18.83	M	0.98	174.72	0.031	24.04	159.22	163.44	167.31	171.05	174.72	178.39	182.13	186.01	190.25
18.92	M	0.99	174.77	0.031	24.06	159.29	163.51	167.38	171.1	174.77	178.43	182.16	186.03	190.25
19	M	0.99	174.81	0.031	24.08	159.36	163.57	167.43	171.15	174.81	178.47	182.19	186.05	190.26
19.08	M	1	174.85	0.03	24.11	159.43	163.63	167.49	171.2	174.85	178.5	182.21	186.07	190.26
19.17	M	1.01	174.89	0.03	24.13	159.49	163.69	167.54	171.24	174.89	178.53	182.23	186.08	190.27
19.25	M	1.01	174.92	0.03	24.15	159.55	163.74	167.58	171.28	174.92	178.56	182.25	186.09	190.27
19.33	M	1.02	174.95	0.03	24.17	159.61	163.79	167.63	171.32	174.95	178.58	182.27	186.1	190.27
19.42	M	1.03	174.98	0.03	24.19	159.66	163.83	167.67	171.35	174.98	178.61	182.29	186.11	190.27
19.5	M	1.03	175.01	0.03	24.21	159.71	163.88	167.7	171.39	175.01	178.63	182.3	186.12	190.27
19.58	M	1.04	175.03	0.03	24.23	159.75	163.91	167.74	171.42	175.03	178.65	182.32	186.12	190.27
19.67	M	1.04	175.06	0.03	24.25	159.79	163.95	167.77	171.44	175.06	178.66	182.33	186.13	190.27
19.75	M	1.05	175.08	0.03	24.27	159.82	163.98	167.8	171.47	175.08	178.68	182.34	186.13	190.27
19.83	M	1.06	175.09	0.03	24.29	159.86	164.01	167.82	171.49	175.09	178.69	182.35	186.14	190.27
19.92	M	1.06	175.11	0.03	24.31	159.88	164.04	167.85	171.51	175.11	178.7	182.35	186.14	190.27
20	M	1.07	175.12	0.03	24.33	159.91	164.06	167.87	171.53	175.12	178.71	182.36	186.14	190.27
2	F	0.17	87.14	0.041	18.82	77.08	79.79	82.28	84.71	87.14	89.62	92.23	95.05	98.27
2.08	F	0.14	87.95	0.041	18.83	77.77	80.51	83.04	85.49	87.95	90.47	93.11	95.98	99.26
2.17	F	0.11	88.74	0.041	18.84	78.43	81.2	83.76	86.25	88.74	91.29	93.98	96.89	100.23
2.25	F	0.09	89.51	0.042	18.85	79.08	81.87	84.46	86.98	89.51	92.1	94.82	97.78	101.17
2.33	F	0.07	90.25	0.042	18.86	79.7	82.52	85.14	87.69	90.25	92.88	95.64	98.65	102.1
2.42	F	0.04	90.97	0.042	18.87	80.3	83.15	85.8	88.38	90.97	93.64	96.44	99.49	103
2.5	F	0.02	91.68	0.042	18.88	80.88	83.76	86.44	89.05	91.68	94.38	97.22	100.32	103.88
2.58	F	0	92.36	0.042	18.9	81.44	84.36	87.06	89.7	92.36	95.1	97.98	101.13	104.75
2.67	F	-0.02	93.03	0.043	18.91	81.99	84.93	87.67	90.34	93.03	95.8	98.73	101.91	105.59
2.75	F	-0.04	93.68	0.043	18.93	82.53	85.5	88.26	90.96	93.68	96.49	99.45	102.68	106.41
2.83	F	-0.06	94.32	0.043	18.95	83.05	86.05	88.84	91.57	94.32	97.16	100.16	103.43	107.22
2.92	F	-0.08	94.94	0.043	18.97	83.57	86.59	89.4	92.16	94.94	97.81	100.85	104.17	108
3	F	-0.1	95.55	0.043	18.98	84.08	87.12	89.96	92.74	95.55	98.45	101.53	104.89	108.77
3.08	F	-0.11	96.15	0.044	19.01	84.57	87.64	90.5	93.31	96.15	99.08	102.19	105.59	109.52
3.17	F	-0.13	96.74	0.044	19.03	85.06	88.15	91.04	93.87	96.74	99.7	102.84	106.28	110.26
3.25	F	-0.15	97.31	0.044	19.05	85.54	88.66	91.57	94.42	97.31	100.31	103.48	106.95	110.97
3.33	F	-0.16	97.88	0.044	19.07	86.02	89.16	92.09	94.97	97.88	100.9	104.1	107.61	111.68
3.42	F	-0.17	98.44	0.044	19.1	86.49	89.65	92.6	95.5	98.44	101.48	104.72	108.26	112.37
3.5	F	-0.19	98.99	0.044	19.12	86.96	90.14	93.11	96.03	98.99	102.06	105.32	108.9	113.05
3.58	F	-0.2	99.53	0.044	19.15	87.43	90.62	93.61	96.55	99.53	102.63	105.92	109.52	113.71
3.67	F	-0.21	100.07	0.044	19.17	87.89	91.1	94.1	97.07	100.07	103.19	106.51	110.14	114.36
3.75	F	-0.22	100.6	0.045	19.2	88.35	91.57	94.6	97.58	100.6	103.74	107.08	110.75	115.01
3.83	F	-0.23	101.13	0.045	19.23	88.8	92.05	95.09	98.09	101.13	104.29	107.66	111.35	115.64
3.92	F	-0.24	101.65	0.045	19.26	89.26	92.52	95.57	98.59	101.65	104.84	108.22	111.94	116.26
4	F	-0.25	102.17	0.045	19.28	89.71	92.99	96.06	99.09	102.17	105.37	108.78	112.52	116.87
4.08	F	-0.26	102.69	0.045	19.31	90.16	93.45	96.54	99.59	102.69	105.91	109.34	113.1	117.48
4.17	F	-0.27	103.2	0.045	19.34	90.62	93.92	97.02	100.09	103.2	106.44	109.89	113.67	118.08
4.25	F	-0.27	103.71	0.045	19.37	91.07	94.38	97.5	100.58	103.71	106.96	110.43	114.24	118.67
4.33	F	-0.28	104.21	0.045	19.4	91.52	94.84	97.97	101.07	104.21	107.49	110.97	114.8	119.26
4.42	F	-0.28	104.72	0.045	19.44	91.96	95.31	98.45	101.56	104.72	108.01	111.51	115.36	119.84
4.5	F	-0.29	105.22	0.045	19.47	92.41	95.77	98.92	102.05	105.22	108.53	112.05	115.91	120.41
4.58	F	-0.29	105.72	0.045	19.5	92.86	96.23	99.4	102.53	105.72	109.04	112.58	116.47	120.99
4.67	F	-0.3	106.22	0.045	19.53	93.31	96.69	99.87	103.02	106.22	109.56	113.11	117.02	121.56
4.75	F	-0.3	106.72	0.045	19.57	93.76	97.15	100.35	103.51	106.72	110.07	113.64	117.56	122.13
4.83	F	-0.3	107.22	0.045	19.6	94.2	97.61	100.82	103.99	107.22	110.59	114.17	118.11	122.69
4.92	F	-0.31	107.72	0.045	19.63	94.65	98.07	101.29	104.48	107.72	111.1	114.7	118.65	123.25
5	F	-0.31	108.22	0.045	19.67	95.1	98.53	101.76	104.96	108.22	111.61	115.22	119.19	123.81
5.08	F	-0.31	108.72	0.045	19.7	95.54	98.99	102.23	105.45	108.72	112.12	115.75	119.73	124.37
5.17	F	-0.31	109.21	0.045	19.74	95.99	99.44	102.7	105.93	109.21	112.63	116.27	120.27	124.92
5.25	F	-0.31	109.7	0.045	19.77	96.43	99.9	103.17	106.41	109.7	113.13	116.79	120.81	125.47
5.33	F	-0.31	110.2	0.045	19.81	96.87	100.35	103.64	106.89	110.2	113.64	117.31	121.34	126.02
5.42	F	-0.31	110.69	0.045	19.85	97.31	100.81	104.1	107.37	110.69	114.14	117.83	121.87	126.56
5.5	F	-0.3	111.18	0.045	19.88	97.75	101.26	104.57	107.84	111.18	114.65	118.34	122.4	127.11
5.58	F	-0.3	111.66	0.044	19.92	98.19	101.71	105.03	108.32	111.66	115.15	118.86	122.92	127.65
5.67	F	-0.3	112.15	0.044	19.96	98.63	102.16	105.49	108.79	112.15	115.65	119.37	123.45	128.18
5.75	F	-0.3	112.64	0.044	20	99.06	102.61	105.95	109.27	112.64	116.14	119.88	123.97	128.72
5.83	F	-0.29	113.12	0.044	20.04	99.5	103.05	106.41	109.74	113.12	116.64	120.39	124.49	129.25
5.92	F	-0.29	113.6	0.044	20.08	99.93	103.5	106.87	110.21	113.6	117.13	120.89	125.01	129.78
6	F	-0.28	114.08	0.044	20.12	100.35	103.94	107.32	110.67	114.08	117.63	121.4	125.53	130.32
6.08	F	-0.28	114.56	0.044	20.16	100.78	104.38	107.77	111.14	114.56	118.12	121.9	126.05	130.84
6.17	F	-0.27	115.04	0.044	20.2	101.2	104.82	108.22	111.6	115.04	118.61	122.41	126.56	131.37
6.25	F	-0.27	115.51	0.044	20.24	101.62	105.25	108.67	112.06	115.51	119.1	122.91	127.08	131.9
6.33	F	-0.26	115.99	0.044	20.28	102.03	105.68	109.12	112.52	115.99	119.59	123.41	127.59	132.43
6.42	F	-0.25	116.46	0.044	20.32	102.45	106.11	109.56	112.98	116.46	120.07	123.91	128.11	132.96
6.5	F	-0.25	116.93	0.044	20.37	102.86	106.53	110	113.44	116.93	120.56	124.41	128.62	133.48
6.58	F	-0.24	117.4	0.044	20.41	103.26	106.96	110.44	113.89	117.4	121.04	124.91	129.13	134.01
6.67	F	-0.23	117.87	0.044	20.46	103.66	107.37	110.87	114.34	117.87	121.52	125.41	129.65	134.54
6.75	F	-0.22	118.33	0.044	20.5	104.06	107.79	111.31	114.79	118.33	122.01	125.91	130.16	135.07
6.83	F	-0.21	118.8	0.044	20.55	104.45	108.2	111.74	115.24	118.8	122.49	126.4	130.68	135.6
6.92	F	-0.2	119.26	0.044	20.59	104.84	108.61	112.16	115.68	119.26	122.97	126.9	131.19	136.13
7	F	-0.19	119.72	0.045	20.64	105.23	109.02	112.59	116.13	119.72	123.45	127.4	131.71	136.67
7.08	F	-0.19	120.18	0.045	20.69	105.61	109.42	113.01	116.57	120.18	123.93	127.9	132.22	137.2
7.17	F	-0.18	120.64	0.045	20.74	105.99	109.82	113.43	117.01	120.64	124.41	128.39	132.74	137.73
7.25	F	-0.17	121.1	0.045	20.79	106.36	110.22	113.85	117.45	121.1	124.88	128.89	133.25	138.27
7.33	F	-0.15	121.56	0.045	20.84	106.74	110.61	114.27	117.89	121.56	125.36	129.39	133.77	138.81
7.42	F	-0.14	122.01	0.045	20.89	107.11	111.01	114.68	118.32	122.01	125.84	129.89	134.29	139.34
7.5	F	-0.13	122.47	0.045	20.94	107.47	111.4	115.1	118.76	122.47	126.32	130.39	134.81	139.88
7.58	F	-0.12	122.93	0.045	20.99	107.84	111.79	115.51	119.19	122.93	126.8	130.88	135.33	140.42
7.67	F	-0.11	123.38	0.045	21.05	108.2	112.17	115.92	119.62	123.38	127.27	131.38	135.85	140.96
7.75	F	-0.1	123.84	0.045	21.1	108.56	112.56	116.33	120.06	123.84	127.75	131.88	136.37	141.51
7.83	F	-0.08	124.29	0.045	21.15	108.92	112.94	116.74	120.49	124.29	128.23	132.38	136.89	142.05
7.92	F	-0.07	124.75	0.045	21.21	109.27	113.32	117.14	120.92	124.75	128.71	132.88	137.42	142.6
8	F	-0.06	125.2	0.046	21.27	109.63	113.71	117.55	121.35	125.2	129.19	133.39	137.94	143.14
8.08	F	-0.04	125.66	0.046	21.32	109.98	114.09	117.96	121.78	125.66	129.67	133.89	138.47	143.69
8.17	F	-0.03	126.12	0.046	21.38	110.33	114.47	118.36	122.22	126.12	130.15	134.4	139	144.25
8.25	F	-0.02	126.58	0.046	21.44	110.68	114.85	118.77	122.65	126.58	130.63	134.91	139.53	144.8
8.33	F	0	127.04	0.046	21.5	111.03	115.22	119.18	123.08	127.04	131.12	135.42	140.06	145.36
8.42	F	0.01	127.5	0.046	21.56	111.38	115.6	119.59	123.52	127.5	131.61	135.93	140.6	145.92
8.5	F	0.03	127.96	0.046	21.62	111.72	115.98	119.99	123.95	127.96	132.09	136.44	141.14	146.48
8.58	F	0.05	128.43	0.046	21.68	112.07	116.36	120.4	124.39	128.43	132.59	136.96	141.68	147.05
8.67	F	0.06	128.9	0.047	21.74	112.42	116.74	120.82	124.83	128.9	133.08	137.48	142.23	147.62
8.75	F	0.08	129.37	0.047	21.8	112.77	117.13	121.23	125.28	129.37	133.58	138.01	142.78	148.19
8.83	F	0.1	129.84	0.047	21.86	113.12	117.51	121.64	125.72	129.84	134.08	138.54	143.33	148.77
8.92	F	0.11	130.32	0.047	21.93	113.47	117.9	122.06	126.17	130.32	134.59	139.07	143.89	149.35
9	F	0.13	130.8	0.047	21.99	113.82	118.28	122.48	126.62	130.8	135.1	139.6	144.45	149.94
9.08	F	0.15	131.28	0.047	22.06	114.17	118.67	122.9	127.07	131.28	135.61	140.14	145.01	150.53
9.17	F	0.17	131.77	0.048	22.12	114.53	119.06	123.33	127.53	131.77	136.12	140.69	145.58	151.12
9.25	F	0.18	132.26	0.048	22.19	114.89	119.46	123.76	127.99	132.26	136.64	141.23	146.16	151.72
9.33	F	0.2	132.75	0.048	22.25	115.25	119.86	124.19	128.45	132.75	137.16	141.78	146.73	152.31
9.42	F	0.22	133.25	0.048	22.32	115.61	120.26	124.62	128.92	133.25	137.69	142.33	147.31	152.91
9.5	F	0.24	133.75	0.048	22.39	115.98	120.66	125.06	129.39	133.75	138.22	142.89	147.89	153.51
9.58	F	0.26	134.25	0.048	22.45	116.35	121.07	125.5	129.86	134.25	138.75	143.45	148.47	154.11
9.67	F	0.28	134.76	0.048	22.52	116.72	121.49	125.95	130.34	134.76	139.29	144.01	149.05	154.72
9.75	F	0.3	135.27	0.049	22.59	117.11	121.9	126.4	130.83	135.27	139.82	144.57	149.63	155.32
9.83	F	0.32	135.79	0.049	22.66	117.49	122.33	126.86	131.31	135.79	140.36	145.13	150.22	155.92
9.92	F	0.34	136.31	0.049	22.73	117.89	122.76	127.32	131.8	136.31	140.91	145.7	150.8	156.52
10	F	0.36	136.83	0.049	22.8	118.29	123.19	127.79	132.3	136.83	141.45	146.27	151.39	157.12
10.08	F	0.38	137.36	0.049	22.87	118.69	123.64	128.26	132.8	137.36	142	146.83	151.98	157.72
10.17	F	0.4	137.89	0.049	22.94	119.11	124.08	128.74	133.31	137.89	142.56	147.41	152.56	158.32
10.25	F	0.43	138.42	0.049	23.01	119.53	124.54	129.22	133.82	138.42	143.11	147.98	153.15	158.91
10.33	F	0.45	138.95	0.049	23.08	119.96	125	129.71	134.33	138.95	143.66	148.55	153.73	159.5
10.42	F	0.47	139.49	0.049	23.16	120.39	125.47	130.21	134.85	139.49	144.22	149.12	154.31	160.09
10.5	F	0.49	140.03	0.049	23.23	120.84	125.94	130.7	135.36	140.03	144.77	149.68	154.88	160.67
10.58	F	0.51	140.57	0.049	23.3	121.28	126.41	131.2	135.88	140.57	145.32	150.25	155.45	161.24
10.67	F	0.53	141.1	0.049	23.38	121.74	126.89	131.71	136.41	141.1	145.88	150.81	156.02	161.81
10.75	F	0.55	141.64	0.049	23.45	122.2	127.38	132.21	136.93	141.64	146.42	151.36	156.58	162.36
10.83	F	0.57	142.18	0.049	23.53	122.67	127.87	132.72	137.45	142.18	146.97	151.91	157.13	162.91
10.92	F	0.59	142.71	0.049	23.6	123.14	128.36	133.23	137.98	142.71	147.51	152.46	157.67	163.44
11	F	0.61	143.25	0.049	23.68	123.62	128.86	133.74	138.5	143.25	148.05	153	158.21	163.97
11.08	F	0.63	143.77	0.049	23.75	124.1	129.36	134.26	139.03	143.77	148.58	153.53	158.73	164.48
11.17	F	0.66	144.3	0.048	23.83	124.59	129.87	134.77	139.55	144.3	149.11	154.05	159.25	164.98
11.25	F	0.68	144.82	0.048	23.9	125.09	130.37	135.29	140.07	144.82	149.63	154.57	159.75	165.47
11.33	F	0.7	145.34	0.048	23.98	125.59	130.88	135.8	140.58	145.34	150.14	155.07	160.24	165.94
11.42	F	0.72	145.85	0.048	24.06	126.09	131.39	136.31	141.1	145.85	150.65	155.57	160.72	166.4
11.5	F	0.74	146.36	0.048	24.14	126.6	131.91	136.83	141.61	146.36	151.14	156.05	161.19	166.84
11.58	F	0.76	146.86	0.047	24.22	127.11	132.42	137.34	142.12	146.86	151.63	156.52	161.65	167.27
11.67	F	0.78	147.35	0.047	24.29	127.62	132.93	137.85	142.62	147.35	152.11	156.99	162.09	167.68
11.75	F	0.8	147.83	0.047	24.37	128.14	133.44	138.35	143.11	147.83	152.58	157.44	162.52	168.08
11.83	F	0.82	148.31	0.046	24.45	128.65	133.95	138.85	143.6	148.31	153.04	157.88	162.93	168.46
11.92	F	0.84	148.78	0.046	24.53	129.16	134.45	139.34	144.08	148.78	153.49	158.31	163.33	168.83
12	F	0.85	149.24	0.046	24.61	129.67	134.95	139.83	144.56	149.24	153.93	158.73	163.72	169.18
12.08	F	0.87	149.68	0.046	24.69	130.18	135.45	140.31	145.03	149.68	154.36	159.13	164.1	169.52
12.17	F	0.89	150.12	0.045	24.77	130.68	135.94	140.79	145.48	150.12	154.78	159.52	164.46	169.84
12.25	F	0.91	150.55	0.045	24.86	131.18	136.42	141.25	145.93	150.55	155.18	159.9	164.8	170.14
12.33	F	0.93	150.97	0.045	24.94	131.68	136.89	141.71	146.37	150.97	155.57	160.26	165.13	170.43
12.42	F	0.95	151.37	0.044	25.02	132.16	137.36	142.16	146.8	151.37	155.95	160.61	165.45	170.71
12.5	F	0.96	151.76	0.044	25.1	132.64	137.82	142.6	147.21	151.76	156.32	160.95	165.75	170.97
12.58	F	0.98	152.14	0.043	25.18	133.11	138.27	143.03	147.62	152.14	156.67	161.27	166.03	171.21
12.67	F	1	152.51	0.043	25.27	133.58	138.71	143.44	148.01	152.51	157.01	161.57	166.3	171.44
12.75	F	1.02	152.86	0.043	25.35	134.03	139.14	143.85	148.39	152.86	157.33	161.86	166.56	171.65
12.83	F	1.03	153.2	0.042	25.43	134.47	139.56	144.24	148.75	153.2	157.64	162.14	166.8	171.85
12.92	F	1.05	153.53	0.042	25.52	134.91	139.97	144.62	149.11	153.53	157.94	162.41	167.03	172.03
13	F	1.07	153.84	0.042	25.6	135.33	140.36	144.99	149.45	153.84	158.22	162.66	167.24	172.2
13.08	F	1.08	154.14	0.041	25.69	135.75	140.75	145.35	149.78	154.14	158.49	162.89	167.44	172.36
13.17	F	1.1	154.43	0.041	25.77	136.15	141.12	145.7	150.1	154.43	158.75	163.12	167.63	172.5
13.25	F	1.11	154.71	0.041	25.85	136.54	141.49	146.03	150.41	154.71	159	163.33	167.81	172.64
13.33	F	1.13	154.98	0.04	25.94	136.92	141.84	146.35	150.7	154.98	159.23	163.53	167.97	172.76
13.42	F	1.14	155.23	0.04	26.02	137.29	142.18	146.67	150.99	155.23	159.45	163.72	168.12	172.87
13.5	F	1.16	155.47	0.04	26.11	137.65	142.51	146.97	151.26	155.47	159.67	163.9	168.27	172.97
13.58	F	1.17	155.7	0.039	26.2	138	142.82	147.25	151.52	155.7	159.87	164.07	168.4	173.06
13.67	F	1.19	155.92	0.039	26.28	138.33	143.13	147.53	151.76	155.92	160.05	164.23	168.52	173.14
13.75	F	1.2	156.13	0.039	26.37	138.66	143.42	147.79	152	156.13	160.23	164.37	168.63	173.21
13.83	F	1.21	156.32	0.038	26.45	138.97	143.7	148.05	152.23	156.32	160.4	164.51	168.74	173.28
13.92	F	1.23	156.51	0.038	26.54	139.26	143.97	148.29	152.44	156.51	160.56	164.64	168.83	173.33
14	F	1.24	156.69	0.038	26.63	139.55	144.22	148.52	152.64	156.69	160.71	164.76	168.92	173.38
14.08	F	1.25	156.85	0.037	26.72	139.82	144.47	148.73	152.83	156.85	160.84	164.86	168.99	173.42
14.17	F	1.27	157.01	0.037	26.8	140.08	144.7	148.94	153.01	157.01	160.97	164.97	169.06	173.46
14.25	F	1.28	157.15	0.037	26.89	140.33	144.92	149.14	153.19	157.15	161.09	165.06	169.13	173.49
14.33	F	1.29	157.29	0.037	26.98	140.57	145.13	149.32	153.35	157.29	161.21	165.14	169.18	173.51
14.42	F	1.3	157.42	0.036	27.07	140.8	145.33	149.5	153.5	157.42	161.31	165.22	169.23	173.53
14.5	F	1.31	157.54	0.036	27.15	141.01	145.53	149.67	153.65	157.54	161.41	165.3	169.28	173.55
14.58	F	1.32	157.66	0.036	27.24	141.22	145.71	149.83	153.78	157.66	161.5	165.36	169.32	173.56
14.67	F	1.33	157.76	0.036	27.33	141.42	145.88	149.98	153.91	157.76	161.59	165.43	169.36	173.56
14.75	F	1.34	157.86	0.035	27.42	141.6	146.04	150.12	154.03	157.86	161.66	165.48	169.39	173.57
14.83	F	1.35	157.96	0.035	27.51	141.78	146.19	150.25	154.15	157.96	161.74	165.53	169.42	173.57
14.92	F	1.36	158.05	0.035	27.59	141.94	146.34	150.38	154.25	158.05	161.81	165.58	169.44	173.57
15	F	1.37	158.13	0.035	27.68	142.1	146.48	150.5	154.35	158.13	161.87	165.63	169.47	173.57
15.08	F	1.38	158.21	0.035	27.77	142.25	146.61	150.61	154.45	158.21	161.93	165.67	169.49	173.57
15.17	F	1.39	158.28	0.034	27.86	142.39	146.73	150.71	154.54	158.28	161.99	165.71	169.51	173.57
15.25	F	1.4	158.35	0.034	27.95	142.52	146.84	150.81	154.62	158.35	162.04	165.74	169.53	173.56
15.33	F	1.41	158.41	0.034	28.04	142.64	146.95	150.9	154.7	158.41	162.09	165.78	169.54	173.56
15.42	F	1.42	158.47	0.034	28.13	142.76	147.05	150.99	154.77	158.47	162.14	165.81	169.56	173.56
15.5	F	1.43	158.53	0.034	28.22	142.87	147.15	151.07	154.84	158.53	162.18	165.84	169.58	173.56
15.58	F	1.43	158.58	0.034	28.3	142.97	147.23	151.15	154.91	158.58	162.22	165.87	169.59	173.55
15.67	F	1.44	158.63	0.034	28.39	143.07	147.32	151.22	154.97	158.63	162.26	165.9	169.6	173.55
15.75	F	1.45	158.68	0.034	28.48	143.15	147.39	151.29	155.03	158.68	162.3	165.92	169.62	173.55
15.83	F	1.46	158.72	0.033	28.57	143.24	147.47	151.35	155.08	158.72	162.33	165.95	169.63	173.55
15.92	F	1.46	158.76	0.033	28.66	143.31	147.53	151.41	155.13	158.76	162.36	165.97	169.64	173.55
16	F	1.47	158.8	0.033	28.75	143.38	147.59	151.46	155.17	158.8	162.39	165.99	169.65	173.55
16.08	F	1.48	158.84	0.033	28.84	143.45	147.65	151.51	155.22	158.84	162.42	166.01	169.66	173.54
16.17	F	1.48	158.87	0.033	28.93	143.51	147.7	151.56	155.25	158.87	162.45	166.02	169.67	173.54
16.25	F	1.49	158.9	0.033	29.02	143.56	147.75	151.6	155.29	158.9	162.47	166.04	169.68	173.54
16.33	F	1.5	158.93	0.033	29.11	143.61	147.79	151.64	155.32	158.93	162.49	166.06	169.69	173.54
16.42	F	1.5	158.95	0.033	29.2	143.66	147.83	151.67	155.35	158.95	162.51	166.07	169.69	173.54
16.5	F	1.51	158.98	0.033	29.29	143.7	147.87	151.7	155.38	158.98	162.53	166.08	169.7	173.54
16.58	F	1.51	159	0.033	29.38	143.74	147.91	151.73	155.41	159	162.55	166.1	169.71	173.53
16.67	F	1.52	159.02	0.033	29.47	143.78	147.94	151.76	155.43	159.02	162.56	166.11	169.71	173.53
16.75	F	1.53	159.04	0.033	29.55	143.81	147.96	151.78	155.45	159.04	162.58	166.12	169.72	173.53
16.83	F	1.53	159.05	0.033	29.64	143.83	147.99	151.81	155.47	159.05	162.59	166.13	169.72	173.53
16.92	F	1.54	159.07	0.033	29.73	143.86	148.01	151.83	155.49	159.07	162.6	166.14	169.73	173.53
17	F	1.54	159.08	0.033	29.82	143.88	148.03	151.84	155.5	159.08	162.62	166.15	169.73	173.53
17.08	F	1.55	159.09	0.033	29.91	143.9	148.05	151.86	155.52	159.09	162.63	166.15	169.74	173.53
17.17	F	1.55	159.11	0.033	30	143.92	148.06	151.87	155.53	159.11	162.64	166.16	169.74	173.53
17.25	F	1.56	159.12	0.033	30.09	143.93	148.08	151.88	155.54	159.12	162.64	166.17	169.74	173.53
17.33	F	1.56	159.12	0.033	30.18	143.95	148.09	151.9	155.55	159.12	162.65	166.17	169.75	173.53
17.42	F	1.57	159.13	0.033	30.27	143.96	148.1	151.91	155.56	159.13	162.66	166.18	169.75	173.53
17.5	F	1.57	159.14	0.033	30.36	143.97	148.11	151.91	155.57	159.14	162.67	166.18	169.75	173.53
17.58	F	1.58	159.15	0.033	30.45	143.98	148.12	151.92	155.58	159.15	162.67	166.19	169.76	173.53
17.67	F	1.58	159.15	0.033	30.54	143.98	148.12	151.93	155.58	159.15	162.68	166.19	169.76	173.53
17.75	F	1.58	159.16	0.033	30.63	143.99	148.13	151.93	155.59	159.16	162.68	166.2	169.76	173.53
17.83	F	1.59	159.17	0.033	30.73	144	148.13	151.94	155.6	159.17	162.69	166.2	169.77	173.53
17.92	F	1.59	159.17	0.033	30.82	144	148.14	151.95	155.6	159.17	162.69	166.21	169.77	173.53
18	F	1.6	159.18	0.033	30.91	144.01	148.14	151.95	155.61	159.18	162.7	166.21	169.77	173.53
18.08	F	1.6	159.18	0.033	31	144.01	148.15	151.95	155.61	159.18	162.7	166.22	169.77	173.53
18.17	F	1.61	159.19	0.033	31.09	144.01	148.15	151.96	155.62	159.19	162.71	166.22	169.78	173.53
18.25	F	1.61	159.19	0.033	31.18	144.02	148.16	151.96	155.62	159.19	162.71	166.22	169.78	173.53
18.33	F	1.61	159.2	0.033	31.27	144.02	148.16	151.97	155.62	159.2	162.72	166.23	169.78	173.53
18.42	F	1.62	159.2	0.033	31.36	144.03	148.16	151.97	155.63	159.2	162.72	166.23	169.78	173.53
18.5	F	1.62	159.2	0.033	31.45	144.03	148.17	151.97	155.63	159.2	162.73	166.23	169.78	173.53
18.58	F	1.63	159.21	0.033	31.54	144.03	148.17	151.98	155.64	159.21	162.73	166.24	169.79	173.53
18.67	F	1.63	159.21	0.033	31.64	144.03	148.17	151.98	155.64	159.21	162.73	166.24	169.79	173.53
18.75	F	1.63	159.22	0.033	31.73	144.04	148.17	151.98	155.64	159.22	162.74	166.25	169.79	173.53
18.83	F	1.64	159.22	0.033	31.82	144.04	148.18	151.99	155.65	159.22	162.74	166.25	169.79	173.53
18.92	F	1.64	159.22	0.033	31.91	144.04	148.18	151.99	155.65	159.22	162.75	166.25	169.8	173.53
19	F	1.65	159.23	0.033	32	144.04	148.18	151.99	155.65	159.23	162.75	166.26	169.8	173.53
19.08	F	1.65	159.23	0.033	32.1	144.04	148.18	151.99	155.66	159.23	162.75	166.26	169.8	173.53
19.17	F	1.65	159.23	0.033	32.19	144.04	148.18	152	155.66	159.23	162.76	166.26	169.8	173.53
19.25	F	1.66	159.24	0.033	32.28	144.05	148.18	152	155.66	159.24	162.76	166.26	169.8	173.53
19.33	F	1.66	159.24	0.033	32.37	144.05	148.18	152	155.66	159.24	162.76	166.27	169.81	173.53
19.42	F	1.67	159.24	0.033	32.47	144.05	148.19	152	155.66	159.24	162.77	166.27	169.81	173.53
19.5	F	1.67	159.24	0.033	32.56	144.05	148.19	152	155.67	159.24	162.77	166.27	169.81	173.53
19.58	F	1.67	159.25	0.033	32.65	144.04	148.19	152	155.67	159.25	162.77	166.28	169.81	173.53
19.67	F	1.68	159.25	0.033	32.75	144.04	148.18	152	155.67	159.25	162.77	166.28	169.81	173.53
19.75	F	1.68	159.25	0.033	32.84	144.04	148.18	152	155.67	159.25	162.78	166.28	169.82	173.53
19.83	F	1.68	159.25	0.033	32.93	144.04	148.18	152	155.67	159.25	162.78	166.28	169.82	173.53
19.92	F	1.69	159.25	0.033	33.03	144.04	148.18	152	155.67	159.25	162.78	166.29	169.82	173.53
20	F	1.69	159.26	0.033	33.12	144.04	148.18	152	155.67	159.26	162.78	166.29	169.82	173.53

## Sheet: Weight-for-Age
Age	Sex	L	M	S	T	C0.4	C2.3	C9	C25	C50	C75	C91	C97.7	C99.6
2	M	-1.41	13.29	0.103	1.79	10.49	11.08	11.74	12.47	13.29	14.26	15.47	17	19.06
2.08	M	-1.41	13.44	0.103	1.79	10.59	11.19	11.86	12.6	13.44	14.42	15.65	17.21	19.31
2.17	M	-1.41	13.58	0.104	1.79	10.69	11.3	11.98	12.74	13.58	14.58	15.83	17.42	19.56
2.25	M	-1.41	13.73	0.104	1.8	10.79	11.41	12.1	12.87	13.73	14.74	16.02	17.64	19.81
2.33	M	-1.4	13.88	0.105	1.8	10.9	11.52	12.22	13	13.88	14.91	16.2	17.85	20.07
2.42	M	-1.4	14.03	0.105	1.8	11	11.64	12.34	13.14	14.03	15.08	16.39	18.07	20.33
2.5	M	-1.4	14.18	0.106	1.8	11.11	11.75	12.47	13.27	14.18	15.24	16.58	18.29	20.6
2.58	M	-1.39	14.33	0.107	1.8	11.21	11.87	12.59	13.41	14.33	15.41	16.78	18.52	20.86
2.67	M	-1.39	14.48	0.107	1.8	11.32	11.98	12.72	13.55	14.48	15.59	16.97	18.75	21.14
2.75	M	-1.39	14.64	0.108	1.81	11.42	12.1	12.84	13.69	14.64	15.76	17.17	18.98	21.41
2.83	M	-1.38	14.79	0.108	1.81	11.53	12.21	12.97	13.83	14.79	15.93	17.37	19.21	21.69
2.92	M	-1.38	14.95	0.109	1.81	11.64	12.33	13.1	13.97	14.95	16.11	17.57	19.44	21.97
3	M	-1.38	15.1	0.11	1.81	11.75	12.45	13.23	14.11	15.1	16.29	17.77	19.68	22.26
3.08	M	-1.37	15.26	0.11	1.81	11.86	12.57	13.36	14.25	15.26	16.46	17.98	19.92	22.55
3.17	M	-1.37	15.42	0.111	1.81	11.96	12.68	13.48	14.39	15.42	16.64	18.18	20.16	22.84
3.25	M	-1.37	15.58	0.111	1.82	12.07	12.8	13.61	14.54	15.58	16.82	18.39	20.4	23.13
3.33	M	-1.36	15.74	0.112	1.82	12.18	12.92	13.74	14.68	15.74	17.01	18.6	20.65	23.43
3.42	M	-1.36	15.91	0.113	1.82	12.29	13.04	13.88	14.83	15.91	17.19	18.81	20.9	23.74
3.5	M	-1.36	16.07	0.113	1.82	12.4	13.16	14.01	14.97	16.07	17.37	19.02	21.15	24.04
3.58	M	-1.35	16.23	0.114	1.82	12.51	13.28	14.14	15.12	16.23	17.56	19.24	21.4	24.35
3.67	M	-1.35	16.4	0.115	1.82	12.62	13.4	14.27	15.26	16.4	17.75	19.46	21.66	24.67
3.75	M	-1.35	16.56	0.116	1.83	12.73	13.52	14.4	15.41	16.56	17.94	19.67	21.92	24.99
3.83	M	-1.34	16.73	0.116	1.83	12.84	13.64	14.53	15.56	16.73	18.12	19.89	22.18	25.31
3.92	M	-1.34	16.89	0.117	1.83	12.95	13.76	14.67	15.71	16.89	18.31	20.12	22.44	25.64
4	M	-1.34	17.06	0.118	1.83	13.06	13.88	14.8	15.85	17.06	18.51	20.34	22.71	25.97
4.08	M	-1.33	17.23	0.118	1.83	13.17	14	14.93	16	17.23	18.7	20.56	22.98	26.3
4.17	M	-1.33	17.4	0.119	1.83	13.28	14.12	15.06	16.15	17.4	18.89	20.79	23.25	26.64
4.25	M	-1.33	17.57	0.12	1.84	13.39	14.24	15.2	16.3	17.57	19.09	21.02	23.52	26.98
4.33	M	-1.32	17.74	0.121	1.84	13.49	14.36	15.33	16.45	17.74	19.28	21.25	23.8	27.33
4.42	M	-1.32	17.91	0.121	1.84	13.6	14.48	15.46	16.6	17.91	19.48	21.48	24.08	27.68
4.5	M	-1.32	18.08	0.122	1.84	13.71	14.6	15.6	16.75	18.08	19.68	21.71	24.36	28.03
4.58	M	-1.31	18.25	0.123	1.84	13.82	14.72	15.73	16.9	18.25	19.87	21.95	24.65	28.4
4.67	M	-1.31	18.42	0.124	1.84	13.93	14.84	15.86	17.05	18.42	20.07	22.18	24.94	28.76
4.75	M	-1.31	18.59	0.125	1.85	14.03	14.96	16	17.2	18.59	20.27	22.42	25.23	29.13
4.83	M	-1.3	18.76	0.126	1.85	14.14	15.07	16.13	17.35	18.76	20.48	22.66	25.52	29.51
4.92	M	-1.3	18.94	0.126	1.85	14.25	15.19	16.26	17.5	18.94	20.68	22.9	25.82	29.89
5	M	-1.3	19.11	0.127	1.85	14.36	15.31	16.39	17.65	19.11	20.88	23.15	26.12	30.27
5.08	M	-1.29	19.29	0.128	1.85	14.46	15.43	16.53	17.8	19.29	21.09	23.39	26.42	30.66
5.17	M	-1.29	19.46	0.129	1.85	14.57	15.55	16.66	17.96	19.46	21.29	23.64	26.73	31.06
5.25	M	-1.28	19.64	0.13	1.86	14.67	15.67	16.79	18.11	19.64	21.5	23.89	27.04	31.46
5.33	M	-1.28	19.82	0.131	1.86	14.78	15.79	16.93	18.26	19.82	21.71	24.14	27.35	31.87
5.42	M	-1.28	19.99	0.132	1.86	14.89	15.9	17.06	18.41	19.99	21.92	24.4	27.66	32.28
5.5	M	-1.27	20.17	0.133	1.86	14.99	16.02	17.19	18.57	20.17	22.13	24.65	27.98	32.7
5.58	M	-1.27	20.35	0.134	1.86	15.1	16.14	17.33	18.72	20.35	22.34	24.91	28.31	33.12
5.67	M	-1.27	20.53	0.135	1.86	15.2	16.26	17.46	18.87	20.53	22.56	25.17	28.63	33.55
5.75	M	-1.26	20.71	0.136	1.87	15.31	16.38	17.6	19.03	20.71	22.77	25.43	28.96	33.99
5.83	M	-1.26	20.89	0.137	1.87	15.41	16.49	17.73	19.18	20.89	22.99	25.7	29.3	34.43
5.92	M	-1.25	21.08	0.138	1.87	15.51	16.61	17.86	19.34	21.08	23.21	25.97	29.64	34.88
6	M	-1.25	21.26	0.139	1.87	15.62	16.73	18	19.49	21.26	23.43	26.24	29.98	35.33
6.08	M	-1.25	21.44	0.14	1.87	15.72	16.85	18.13	19.65	21.44	23.65	26.51	30.32	35.8
6.17	M	-1.24	21.63	0.141	1.88	15.83	16.96	18.27	19.81	21.63	23.87	26.78	30.67	36.26
6.25	M	-1.24	21.81	0.142	1.88	15.93	17.08	18.4	19.96	21.81	24.1	27.06	31.03	36.74
6.33	M	-1.23	22	0.143	1.88	16.03	17.2	18.54	20.12	22	24.32	27.34	31.38	37.22
6.42	M	-1.23	22.19	0.144	1.88	16.14	17.32	18.67	20.28	22.19	24.55	27.62	31.75	37.71
6.5	M	-1.22	22.38	0.145	1.88	16.24	17.44	18.81	20.44	22.38	24.78	27.91	32.11	38.21
6.58	M	-1.22	22.57	0.146	1.88	16.34	17.55	18.95	20.6	22.57	25.01	28.2	32.48	38.71
6.67	M	-1.21	22.76	0.147	1.89	16.45	17.67	19.08	20.76	22.76	25.25	28.49	32.86	39.22
6.75	M	-1.21	22.95	0.148	1.89	16.55	17.79	19.22	20.92	22.95	25.48	28.78	33.24	39.73
6.83	M	-1.2	23.15	0.149	1.89	16.65	17.91	19.36	21.08	23.15	25.72	29.08	33.62	40.26
6.92	M	-1.2	23.34	0.151	1.89	16.76	18.03	19.5	21.24	23.34	25.96	29.38	34.01	40.79
7	M	-1.19	23.54	0.152	1.89	16.86	18.15	19.63	21.41	23.54	26.2	29.68	34.4	41.33
7.08	M	-1.19	23.74	0.153	1.89	16.97	18.27	19.77	21.57	23.74	26.44	29.99	34.8	41.88
7.17	M	-1.18	23.94	0.154	1.9	17.07	18.39	19.91	21.74	23.94	26.69	30.3	35.2	42.43
7.25	M	-1.18	24.14	0.155	1.9	17.17	18.51	20.05	21.91	24.14	26.94	30.61	35.61	42.99
7.33	M	-1.17	24.34	0.156	1.9	17.28	18.63	20.2	22.07	24.34	27.19	30.93	36.03	43.56
7.42	M	-1.17	24.55	0.158	1.9	17.38	18.75	20.34	22.24	24.55	27.44	31.25	36.44	44.14
7.5	M	-1.16	24.76	0.159	1.9	17.49	18.87	20.48	22.41	24.76	27.7	31.58	36.87	44.72
7.58	M	-1.15	24.96	0.16	1.9	17.59	19	20.63	22.59	24.96	27.96	31.9	37.3	45.32
7.67	M	-1.15	25.18	0.161	1.91	17.7	19.12	20.77	22.76	25.18	28.22	32.24	37.73	45.92
7.75	M	-1.14	25.39	0.162	1.91	17.81	19.24	20.92	22.94	25.39	28.49	32.57	38.17	46.53
7.83	M	-1.14	25.61	0.164	1.91	17.92	19.37	21.07	23.11	25.61	28.75	32.91	38.62	47.15
7.92	M	-1.13	25.82	0.165	1.91	18.02	19.5	21.22	23.29	25.82	29.03	33.26	39.07	47.77
8	M	-1.12	26.05	0.166	1.91	18.13	19.62	21.37	23.47	26.05	29.3	33.61	39.53	48.41
8.08	M	-1.12	26.27	0.167	1.92	18.24	19.75	21.52	23.65	26.27	29.58	33.96	40	49.05
8.17	M	-1.11	26.49	0.168	1.92	18.35	19.88	21.67	23.84	26.49	29.86	34.32	40.47	49.7
8.25	M	-1.1	26.72	0.17	1.92	18.47	20.01	21.83	24.02	26.72	30.15	34.69	40.94	50.35
8.33	M	-1.09	26.95	0.171	1.92	18.58	20.14	21.98	24.21	26.95	30.43	35.05	41.43	51.02
8.42	M	-1.09	27.19	0.172	1.92	18.69	20.28	22.14	24.4	27.19	30.73	35.43	41.91	51.69
8.5	M	-1.08	27.42	0.173	1.92	18.8	20.41	22.3	24.6	27.42	31.02	35.8	42.41	52.37
8.58	M	-1.07	27.66	0.175	1.93	18.92	20.55	22.46	24.79	27.66	31.32	36.18	42.91	53.05
8.67	M	-1.06	27.9	0.176	1.93	19.04	20.68	22.62	24.99	27.9	31.62	36.57	43.41	53.75
8.75	M	-1.06	28.15	0.177	1.93	19.15	20.82	22.79	25.18	28.15	31.93	36.96	43.92	54.45
8.83	M	-1.05	28.39	0.178	1.93	19.27	20.96	22.95	25.38	28.39	32.24	37.35	44.44	55.15
8.92	M	-1.04	28.64	0.179	1.93	19.39	21.1	23.12	25.59	28.64	32.55	37.75	44.96	55.86
9	M	-1.03	28.9	0.181	1.93	19.51	21.24	23.29	25.79	28.9	32.87	38.16	45.49	56.58
9.08	M	-1.02	29.15	0.182	1.94	19.63	21.38	23.46	26	29.15	33.19	38.57	46.02	57.31
9.17	M	-1.02	29.41	0.183	1.94	19.75	21.53	23.63	26.21	29.41	33.52	38.98	46.56	58.03
9.25	M	-1.01	29.67	0.184	1.94	19.87	21.67	23.81	26.42	29.67	33.84	39.4	47.11	58.77
9.33	M	-1	29.94	0.186	1.94	20	21.82	23.98	26.63	29.94	34.18	39.82	47.66	59.51
9.42	M	-0.99	30.21	0.187	1.94	20.12	21.97	24.16	26.85	30.21	34.51	40.25	48.21	60.25
9.5	M	-0.98	30.48	0.188	1.95	20.25	22.12	24.34	27.07	30.48	34.85	40.69	48.77	61
9.58	M	-0.97	30.75	0.189	1.95	20.37	22.27	24.52	27.29	30.75	35.19	41.12	49.34	61.75
9.67	M	-0.96	31.03	0.19	1.95	20.5	22.42	24.7	27.51	31.03	35.54	41.56	49.91	62.51
9.75	M	-0.96	31.31	0.192	1.95	20.63	22.58	24.89	27.74	31.31	35.89	42.01	50.48	63.27
9.83	M	-0.95	31.59	0.193	1.95	20.76	22.73	25.08	27.97	31.59	36.25	42.46	51.06	64.03
9.92	M	-0.94	31.87	0.194	1.95	20.89	22.89	25.27	28.2	31.87	36.61	42.91	51.64	64.8
10	M	-0.93	32.16	0.195	1.96	21.02	23.05	25.46	28.43	32.16	36.97	43.37	52.23	65.56
10.08	M	-0.92	32.45	0.196	1.96	21.16	23.21	25.65	28.67	32.45	37.33	43.83	52.82	66.33
10.17	M	-0.91	32.75	0.197	1.96	21.29	23.37	25.84	28.9	32.75	37.7	44.3	53.42	67.11
10.25	M	-0.9	33.05	0.198	1.96	21.43	23.53	26.04	29.14	33.05	38.08	44.77	54.02	67.88
10.33	M	-0.89	33.35	0.2	1.96	21.57	23.7	26.24	29.39	33.35	38.46	45.25	54.62	68.66
10.42	M	-0.88	33.65	0.201	1.97	21.71	23.87	26.45	29.64	33.65	38.84	45.73	55.23	69.43
10.5	M	-0.87	33.96	0.202	1.97	21.86	24.04	26.65	29.89	33.96	39.22	46.22	55.84	70.21
10.58	M	-0.86	34.28	0.203	1.97	22	24.22	26.86	30.14	34.28	39.62	46.71	56.46	70.99
10.67	M	-0.85	34.6	0.204	1.97	22.15	24.39	27.07	30.4	34.6	40.01	47.2	57.08	71.77
10.75	M	-0.85	34.92	0.205	1.97	22.3	24.57	27.29	30.66	34.92	40.41	47.7	57.7	72.55
10.83	M	-0.84	35.25	0.206	1.97	22.45	24.75	27.51	30.93	35.25	40.82	48.2	58.33	73.33
10.92	M	-0.83	35.58	0.207	1.98	22.61	24.94	27.73	31.2	35.58	41.23	48.71	58.96	74.11
11	M	-0.82	35.91	0.207	1.98	22.77	25.13	27.96	31.47	35.91	41.65	49.23	59.6	74.9
11.08	M	-0.81	36.26	0.208	1.98	22.93	25.32	28.19	31.75	36.26	42.07	49.75	60.24	75.68
11.17	M	-0.8	36.6	0.209	1.98	23.1	25.52	28.42	32.03	36.6	42.49	50.27	60.88	76.46
11.25	M	-0.79	36.95	0.21	1.98	23.27	25.72	28.66	32.32	36.95	42.93	50.8	61.53	77.24
11.33	M	-0.78	37.31	0.211	1.99	23.45	25.93	28.91	32.62	37.31	43.36	51.34	62.18	78.02
11.42	M	-0.77	37.67	0.212	1.99	23.62	26.14	29.16	32.91	37.67	43.81	51.88	62.84	78.8
11.5	M	-0.77	38.04	0.212	1.99	23.81	26.36	29.41	33.22	38.04	44.26	52.43	63.5	79.58
11.58	M	-0.76	38.42	0.213	1.99	23.99	26.58	29.67	33.53	38.42	44.71	52.98	64.16	80.35
11.67	M	-0.75	38.8	0.213	1.99	24.19	26.8	29.94	33.84	38.8	45.17	53.53	64.82	81.13
11.75	M	-0.74	39.18	0.214	1.99	24.38	27.03	30.21	34.16	39.18	45.64	54.1	65.49	81.91
11.83	M	-0.73	39.57	0.215	2	24.59	27.27	30.48	34.49	39.57	46.11	54.66	66.16	82.68
11.92	M	-0.72	39.97	0.215	2	24.8	27.51	30.76	34.82	39.97	46.59	55.23	66.83	83.45
12	M	-0.72	40.38	0.215	2	25.01	27.76	31.05	35.16	40.38	47.08	55.81	67.51	84.22
12.08	M	-0.71	40.79	0.216	2	25.23	28.01	31.35	35.51	40.79	47.57	56.4	68.19	84.99
12.17	M	-0.7	41.21	0.216	2	25.45	28.27	31.65	35.86	41.21	48.07	56.98	68.88	85.76
12.25	M	-0.69	41.63	0.217	2.01	25.69	28.54	31.96	36.22	41.63	48.57	57.58	69.56	86.52
12.33	M	-0.69	42.07	0.217	2.01	25.92	28.81	32.27	36.59	42.07	49.08	58.18	70.25	87.28
12.42	M	-0.68	42.5	0.217	2.01	26.17	29.09	32.59	36.96	42.5	49.6	58.78	70.94	88.04
12.5	M	-0.67	42.95	0.217	2.01	26.42	29.37	32.92	37.34	42.95	50.12	59.38	71.63	88.79
12.58	M	-0.66	43.4	0.217	2.01	26.67	29.66	33.25	37.73	43.4	50.65	59.99	72.32	89.54
12.67	M	-0.66	43.85	0.217	2.01	26.94	29.96	33.59	38.12	43.85	51.18	60.6	73	90.28
12.75	M	-0.65	44.31	0.217	2.02	27.2	30.26	33.94	38.51	44.31	51.71	61.22	73.69	91.01
12.83	M	-0.65	44.78	0.217	2.02	27.48	30.57	34.29	38.92	44.78	52.25	61.83	74.38	91.74
12.92	M	-0.64	45.25	0.217	2.02	27.76	30.89	34.64	39.32	45.25	52.79	62.45	75.06	92.46
13	M	-0.63	45.72	0.217	2.02	28.04	31.21	35.01	39.74	45.72	53.34	63.07	75.74	93.17
13.08	M	-0.63	46.2	0.217	2.02	28.33	31.54	35.37	40.15	46.2	53.89	63.69	76.42	93.87
13.17	M	-0.62	46.69	0.216	2.03	28.63	31.87	35.75	40.58	46.69	54.44	64.3	77.09	94.56
13.25	M	-0.62	47.17	0.216	2.03	28.93	32.21	36.13	41	47.17	54.99	64.92	77.76	95.24
13.33	M	-0.61	47.66	0.216	2.03	29.24	32.55	36.51	41.44	47.66	55.54	65.54	78.42	95.91
13.42	M	-0.61	48.15	0.215	2.03	29.55	32.9	36.9	41.87	48.15	56.1	66.15	79.08	96.57
13.5	M	-0.6	48.65	0.215	2.03	29.87	33.25	37.29	42.31	48.65	56.65	66.76	79.73	97.22
13.58	M	-0.6	49.14	0.214	2.04	30.2	33.6	37.68	42.75	49.14	57.21	67.37	80.38	97.85
13.67	M	-0.59	49.64	0.214	2.04	30.52	33.97	38.08	43.19	49.64	57.76	67.98	81.01	98.47
13.75	M	-0.59	50.14	0.213	2.04	30.86	34.33	38.49	43.64	50.14	58.32	68.58	81.64	99.08
13.83	M	-0.58	50.64	0.212	2.04	31.19	34.7	38.89	44.09	50.64	58.87	69.18	82.26	99.68
13.92	M	-0.58	51.14	0.212	2.04	31.53	35.07	39.3	44.54	51.14	59.42	69.77	82.88	100.26
14	M	-0.57	51.64	0.211	2.04	31.87	35.45	39.71	44.99	51.64	59.97	70.36	83.48	100.83
14.08	M	-0.57	52.14	0.21	2.05	32.22	35.82	40.12	45.45	52.14	60.52	70.94	84.07	101.39
14.17	M	-0.57	52.63	0.21	2.05	32.57	36.2	40.54	45.9	52.63	61.06	71.51	84.66	101.92
14.25	M	-0.56	53.13	0.209	2.05	32.92	36.59	40.95	46.35	53.13	61.6	72.08	85.23	102.45
14.33	M	-0.56	53.62	0.208	2.05	33.28	36.97	41.37	46.8	53.62	62.13	72.64	85.79	102.96
14.42	M	-0.56	54.11	0.207	2.05	33.63	37.35	41.78	47.25	54.11	62.66	73.2	86.34	103.45
14.5	M	-0.55	54.6	0.206	2.06	33.99	37.74	42.2	47.7	54.6	63.18	73.74	86.88	103.93
14.58	M	-0.55	55.09	0.205	2.06	34.35	38.12	42.61	48.15	55.09	63.7	74.28	87.4	104.39
14.67	M	-0.55	55.57	0.204	2.06	34.71	38.51	43.03	48.6	55.57	64.21	74.8	87.92	104.84
14.75	M	-0.54	56.04	0.203	2.06	35.07	38.89	43.44	49.04	56.04	64.71	75.32	88.42	105.27
14.83	M	-0.54	56.51	0.202	2.06	35.42	39.28	43.85	49.48	56.51	65.21	75.83	88.91	105.68
14.92	M	-0.54	56.97	0.201	2.07	35.78	39.66	44.25	49.91	56.97	65.7	76.32	89.38	106.08
15	M	-0.53	57.43	0.2	2.07	36.14	40.04	44.66	50.34	57.43	66.18	76.81	89.84	106.47
15.08	M	-0.53	57.88	0.199	2.07	36.49	40.41	45.05	50.76	57.88	66.65	77.28	90.29	106.83
15.17	M	-0.53	58.32	0.198	2.07	36.84	40.78	45.45	51.18	58.32	67.11	77.75	90.72	107.19
15.25	M	-0.53	58.76	0.197	2.07	37.19	41.15	45.84	51.59	58.76	67.56	78.2	91.14	107.52
15.33	M	-0.53	59.18	0.196	2.07	37.53	41.51	46.22	51.99	59.18	68	78.63	91.55	107.84
15.42	M	-0.52	59.6	0.195	2.08	37.87	41.87	46.6	52.39	59.6	68.43	79.06	91.94	108.15
15.5	M	-0.52	60	0.194	2.08	38.21	42.22	46.97	52.78	60	68.85	79.47	92.31	108.43
15.58	M	-0.52	60.4	0.193	2.08	38.53	42.57	47.33	53.16	60.4	69.25	79.87	92.67	108.71
15.67	M	-0.52	60.79	0.192	2.08	38.86	42.91	47.69	53.53	60.79	69.65	80.25	93.02	108.96
15.75	M	-0.52	61.16	0.191	2.08	39.18	43.24	48.03	53.9	61.16	70.03	80.62	93.35	109.21
15.83	M	-0.52	61.53	0.19	2.09	39.49	43.57	48.38	54.25	61.53	70.41	80.98	93.67	109.44
15.92	M	-0.51	61.89	0.189	2.09	39.8	43.89	48.71	54.6	61.89	70.77	81.33	93.97	109.65
16	M	-0.51	62.24	0.189	2.09	40.11	44.21	49.04	54.94	62.24	71.12	81.67	94.26	109.85
16.08	M	-0.51	62.58	0.188	2.09	40.4	44.52	49.36	55.27	62.58	71.46	81.99	94.54	110.04
16.17	M	-0.51	62.91	0.187	2.09	40.7	44.82	49.67	55.59	62.91	71.79	82.3	94.81	110.22
16.25	M	-0.51	63.23	0.186	2.1	40.98	45.12	49.97	55.9	63.23	72.11	82.6	95.06	110.39
16.33	M	-0.51	63.54	0.185	2.1	41.26	45.4	50.27	56.2	63.54	72.41	82.89	95.3	110.54
16.42	M	-0.51	63.84	0.184	2.1	41.53	45.68	50.56	56.5	63.84	72.71	83.16	95.53	110.69
16.5	M	-0.51	64.13	0.183	2.1	41.8	45.96	50.84	56.79	64.13	73	83.43	95.75	110.82
16.58	M	-0.5	64.41	0.182	2.1	42.06	46.22	51.11	57.06	64.41	73.27	83.69	95.96	110.95
16.67	M	-0.5	64.68	0.181	2.11	42.31	46.48	51.38	57.33	64.68	73.54	83.93	96.16	111.06
16.75	M	-0.5	64.94	0.181	2.11	42.56	46.73	51.63	57.59	64.94	73.8	84.17	96.35	111.17
16.83	M	-0.5	65.2	0.18	2.11	42.8	46.98	51.88	57.85	65.2	74.05	84.39	96.53	111.27
16.92	M	-0.5	65.44	0.179	2.11	43.03	47.22	52.13	58.09	65.44	74.29	84.61	96.71	111.37
17	M	-0.5	65.68	0.178	2.11	43.26	47.45	52.36	58.33	65.68	74.52	84.82	96.88	111.46
17.08	M	-0.5	65.91	0.178	2.12	43.48	47.68	52.59	58.56	65.91	74.75	85.03	97.04	111.55
17.17	M	-0.5	66.14	0.177	2.12	43.7	47.9	52.81	58.79	66.14	74.96	85.23	97.2	111.64
17.25	M	-0.5	66.36	0.176	2.12	43.91	48.11	53.03	59	66.36	75.18	85.42	97.35	111.72
17.33	M	-0.5	66.57	0.176	2.12	44.11	48.32	53.24	59.22	66.57	75.38	85.61	97.5	111.8
17.42	M	-0.5	66.78	0.175	2.12	44.31	48.52	53.45	59.42	66.78	75.58	85.79	97.64	111.88
17.5	M	-0.5	66.98	0.174	2.12	44.51	48.72	53.65	59.62	66.98	75.78	85.97	97.79	111.96
17.58	M	-0.5	67.17	0.174	2.13	44.7	48.91	53.84	59.82	67.17	75.97	86.14	97.93	112.04
17.67	M	-0.5	67.37	0.173	2.13	44.89	49.1	54.03	60.01	67.37	76.16	86.31	98.07	112.13
17.75	M	-0.5	67.55	0.173	2.13	45.07	49.29	54.22	60.2	67.55	76.34	86.48	98.2	112.21
17.83	M	-0.5	67.74	0.172	2.13	45.24	49.46	54.39	60.38	67.74	76.52	86.65	98.34	112.3
17.92	M	-0.5	67.91	0.172	2.13	45.41	49.64	54.57	60.55	67.91	76.7	86.81	98.48	112.38
18	M	-0.5	68.09	0.171	2.14	45.58	49.81	54.74	60.72	68.09	76.87	86.97	98.61	112.47
18.08	M	-0.5	68.26	0.171	2.14	45.74	49.97	54.9	60.89	68.26	77.04	87.13	98.74	112.56
18.17	M	-0.5	68.42	0.17	2.14	45.9	50.13	55.07	61.05	68.42	77.2	87.28	98.87	112.65
18.25	M	-0.5	68.58	0.17	2.14	46.05	50.28	55.22	61.21	68.58	77.36	87.43	99	112.74
18.33	M	-0.5	68.74	0.169	2.14	46.2	50.43	55.37	61.36	68.74	77.52	87.58	99.13	112.83
18.42	M	-0.5	68.89	0.169	2.15	46.34	50.58	55.52	61.51	68.89	77.67	87.73	99.26	112.92
18.5	M	-0.5	69.04	0.169	2.15	46.48	50.72	55.66	61.66	69.04	77.82	87.87	99.38	113.01
18.58	M	-0.5	69.18	0.168	2.15	46.62	50.85	55.8	61.8	69.18	77.97	88.01	99.5	113.11
18.67	M	-0.5	69.32	0.168	2.15	46.75	50.99	55.93	61.93	69.32	78.11	88.14	99.63	113.2
18.75	M	-0.5	69.45	0.168	2.15	46.87	51.11	56.06	62.06	69.45	78.24	88.28	99.75	113.29
18.83	M	-0.5	69.58	0.167	2.16	47	51.24	56.18	62.19	69.58	78.38	88.41	99.87	113.39
18.92	M	-0.5	69.71	0.167	2.16	47.11	51.36	56.31	62.31	69.71	78.51	88.54	99.98	113.48
19	M	-0.5	69.84	0.167	2.16	47.23	51.47	56.42	62.43	69.84	78.64	88.66	100.1	113.58
19.08	M	-0.5	69.96	0.167	2.16	47.34	51.58	56.53	62.55	69.96	78.76	88.79	100.22	113.67
19.17	M	-0.5	70.07	0.167	2.16	47.45	51.69	56.64	62.66	70.07	78.89	88.91	100.33	113.77
19.25	M	-0.5	70.19	0.166	2.17	47.55	51.79	56.75	62.77	70.19	79.01	89.03	100.44	113.86
19.33	M	-0.5	70.3	0.166	2.17	47.65	51.89	56.85	62.87	70.3	79.12	89.15	100.55	113.96
19.42	M	-0.5	70.41	0.166	2.17	47.74	51.99	56.95	62.97	70.41	79.24	89.26	100.66	114.06
19.5	M	-0.5	70.51	0.166	2.17	47.83	52.08	57.04	63.07	70.51	79.35	89.38	100.77	114.15
19.58	M	-0.5	70.61	0.166	2.17	47.92	52.17	57.13	63.16	70.61	79.46	89.49	100.88	114.25
19.67	M	-0.5	70.71	0.166	2.18	48.01	52.26	57.22	63.26	70.71	79.56	89.6	100.99	114.35
19.75	M	-0.5	70.8	0.165	2.18	48.09	52.34	57.31	63.34	70.8	79.66	89.7	101.09	114.45
19.83	M	-0.5	70.9	0.165	2.18	48.17	52.42	57.39	63.43	70.9	79.77	89.81	101.2	114.54
19.92	M	-0.5	70.99	0.165	2.18	48.25	52.5	57.47	63.51	70.99	79.86	89.91	101.3	114.64
20	M	-0.5	71.08	0.165	2.18	48.32	52.58	57.55	63.59	71.08	79.96	90.02	101.41	114.74
2	F	-1.36	13.29	0.116	2.06	10.29	10.87	11.53	12.32	13.29	14.45	15.84	17.54	19.73
2.08	F	-1.35	13.42	0.117	2.06	10.38	10.96	11.64	12.44	13.42	14.6	16.01	17.73	19.96
2.17	F	-1.35	13.55	0.117	2.06	10.47	11.06	11.74	12.56	13.55	14.74	16.18	17.93	20.19
2.25	F	-1.34	13.68	0.118	2.06	10.56	11.16	11.85	12.68	13.68	14.89	16.35	18.13	20.42
2.33	F	-1.34	13.81	0.118	2.06	10.65	11.26	11.96	12.8	13.81	15.04	16.52	18.33	20.66
2.42	F	-1.33	13.95	0.119	2.06	10.74	11.36	12.07	12.92	13.95	15.2	16.69	18.53	20.9
2.5	F	-1.33	14.08	0.119	2.06	10.83	11.46	12.18	13.04	14.08	15.35	16.87	18.73	21.15
2.58	F	-1.32	14.22	0.12	2.06	10.93	11.56	12.29	13.16	14.22	15.5	17.05	18.94	21.39
2.67	F	-1.32	14.36	0.121	2.06	11.02	11.66	12.4	13.28	14.36	15.66	17.23	19.15	21.64
2.75	F	-1.31	14.5	0.121	2.06	11.11	11.76	12.51	13.41	14.5	15.82	17.41	19.36	21.89
2.83	F	-1.31	14.64	0.122	2.06	11.21	11.87	12.62	13.53	14.64	15.98	17.59	19.58	22.15
2.92	F	-1.31	14.78	0.122	2.06	11.3	11.97	12.74	13.66	14.78	16.14	17.78	19.79	22.41
3	F	-1.3	14.92	0.123	2.06	11.4	12.07	12.85	13.79	14.92	16.3	17.97	20.01	22.67
3.08	F	-1.3	15.07	0.123	2.06	11.5	12.18	12.97	13.91	15.07	16.47	18.15	20.23	22.93
3.17	F	-1.29	15.21	0.124	2.06	11.59	12.29	13.08	14.04	15.21	16.63	18.35	20.46	23.2
3.25	F	-1.29	15.36	0.124	2.06	11.69	12.39	13.2	14.17	15.36	16.8	18.54	20.68	23.47
3.33	F	-1.28	15.51	0.125	2.06	11.79	12.5	13.32	14.3	15.51	16.97	18.73	20.91	23.75
3.42	F	-1.28	15.66	0.126	2.06	11.89	12.61	13.44	14.44	15.66	17.14	18.93	21.14	24.03
3.5	F	-1.27	15.8	0.126	2.06	11.99	12.71	13.56	14.57	15.8	17.31	19.13	21.38	24.31
3.58	F	-1.27	15.96	0.127	2.06	12.09	12.82	13.68	14.7	15.96	17.48	19.33	21.61	24.6
3.67	F	-1.26	16.11	0.127	2.05	12.18	12.93	13.8	14.84	16.11	17.65	19.53	21.85	24.89
3.75	F	-1.26	16.26	0.128	2.05	12.28	13.04	13.92	14.97	16.26	17.83	19.74	22.09	25.18
3.83	F	-1.25	16.42	0.129	2.05	12.38	13.15	14.04	15.11	16.42	18.01	19.94	22.34	25.48
3.92	F	-1.25	16.57	0.129	2.05	12.49	13.26	14.16	15.25	16.57	18.19	20.15	22.58	25.78
4	F	-1.24	16.73	0.13	2.05	12.59	13.37	14.28	15.38	16.73	18.37	20.36	22.84	26.08
4.08	F	-1.24	16.88	0.13	2.05	12.69	13.48	14.41	15.52	16.88	18.55	20.57	23.09	26.39
4.17	F	-1.24	17.04	0.131	2.05	12.79	13.6	14.53	15.66	17.04	18.73	20.79	23.34	26.71
4.25	F	-1.23	17.2	0.132	2.05	12.89	13.71	14.66	15.8	17.2	18.92	21.01	23.6	27.03
4.33	F	-1.23	17.36	0.132	2.05	12.99	13.82	14.78	15.94	17.36	19.1	21.22	23.87	27.35
4.42	F	-1.22	17.53	0.133	2.05	13.09	13.93	14.91	16.08	17.53	19.29	21.45	24.13	27.68
4.5	F	-1.22	17.69	0.134	2.05	13.2	14.05	15.03	16.22	17.69	19.48	21.67	24.4	28.01
4.58	F	-1.21	17.85	0.135	2.05	13.3	14.16	15.16	16.37	17.85	19.67	21.89	24.67	28.34
4.67	F	-1.21	18.02	0.135	2.05	13.4	14.27	15.29	16.51	18.02	19.86	22.12	24.95	28.69
4.75	F	-1.2	18.18	0.136	2.05	13.5	14.39	15.41	16.65	18.18	20.06	22.35	25.22	29.03
4.83	F	-1.2	18.35	0.137	2.05	13.6	14.5	15.54	16.8	18.35	20.25	22.58	25.51	29.38
4.92	F	-1.19	18.52	0.138	2.05	13.71	14.61	15.67	16.94	18.52	20.45	22.82	25.79	29.74
5	F	-1.19	18.69	0.138	2.05	13.81	14.73	15.8	17.09	18.69	20.65	23.06	26.08	30.1
5.08	F	-1.18	18.86	0.139	2.05	13.91	14.84	15.92	17.24	18.86	20.85	23.3	26.37	30.47
5.17	F	-1.18	19.03	0.14	2.05	14.01	14.96	16.05	17.38	19.03	21.05	23.54	26.67	30.84
5.25	F	-1.17	19.2	0.141	2.05	14.12	15.07	16.18	17.53	19.2	21.25	23.78	26.97	31.22
5.33	F	-1.17	19.37	0.142	2.05	14.22	15.18	16.31	17.68	19.37	21.46	24.03	27.27	31.61
5.42	F	-1.17	19.55	0.143	2.05	14.32	15.3	16.44	17.83	19.55	21.67	24.28	27.58	32
5.5	F	-1.16	19.72	0.143	2.05	14.42	15.42	16.57	17.98	19.72	21.87	24.53	27.89	32.4
5.58	F	-1.16	19.9	0.144	2.05	14.53	15.53	16.7	18.13	19.9	22.08	24.78	28.2	32.8
5.67	F	-1.15	20.08	0.145	2.05	14.63	15.65	16.84	18.28	20.08	22.3	25.04	28.52	33.21
5.75	F	-1.15	20.26	0.146	2.05	14.73	15.76	16.97	18.44	20.26	22.51	25.3	28.84	33.62
5.83	F	-1.14	20.44	0.147	2.05	14.83	15.88	17.1	18.59	20.44	22.73	25.56	29.17	34.04
5.92	F	-1.14	20.62	0.148	2.05	14.94	15.99	17.23	18.74	20.62	22.94	25.83	29.5	34.47
6	F	-1.13	20.8	0.149	2.05	15.04	16.11	17.37	18.9	20.8	23.16	26.1	29.84	34.91
6.08	F	-1.13	20.98	0.15	2.05	15.14	16.23	17.5	19.05	20.98	23.38	26.37	30.18	35.35
6.17	F	-1.12	21.17	0.151	2.05	15.25	16.35	17.64	19.21	21.17	23.61	26.64	30.52	35.8
6.25	F	-1.12	21.36	0.152	2.05	15.35	16.46	17.77	19.37	21.36	23.83	26.92	30.87	36.25
6.33	F	-1.11	21.55	0.153	2.05	15.45	16.58	17.91	19.53	21.55	24.06	27.2	31.22	36.72
6.42	F	-1.11	21.74	0.154	2.05	15.56	16.7	18.04	19.69	21.74	24.29	27.48	31.58	37.18
6.5	F	-1.1	21.93	0.155	2.05	15.66	16.82	18.18	19.85	21.93	24.52	27.77	31.94	37.66
6.58	F	-1.1	22.12	0.156	2.05	15.77	16.94	18.32	20.01	22.12	24.76	28.06	32.31	38.14
6.67	F	-1.09	22.31	0.157	2.05	15.88	17.06	18.46	20.17	22.31	24.99	28.35	32.68	38.63
6.75	F	-1.09	22.51	0.158	2.05	15.98	17.19	18.6	20.34	22.51	25.23	28.65	33.06	39.13
6.83	F	-1.08	22.71	0.159	2.05	16.09	17.31	18.74	20.51	22.71	25.47	28.95	33.44	39.63
6.92	F	-1.08	22.91	0.16	2.05	16.2	17.43	18.89	20.67	22.91	25.72	29.25	33.82	40.14
7	F	-1.08	23.11	0.161	2.05	16.31	17.56	19.03	20.84	23.11	25.97	29.56	34.21	40.65
7.08	F	-1.07	23.32	0.162	2.05	16.42	17.68	19.18	21.01	23.32	26.22	29.87	34.6	41.18
7.17	F	-1.07	23.53	0.163	2.05	16.53	17.81	19.32	21.19	23.53	26.47	30.18	35	41.7
7.25	F	-1.06	23.73	0.164	2.05	16.64	17.94	19.47	21.36	23.73	26.72	30.5	35.41	42.24
7.33	F	-1.06	23.95	0.165	2.05	16.75	18.07	19.62	21.54	23.95	26.98	30.82	35.81	42.78
7.42	F	-1.05	24.16	0.166	2.05	16.87	18.2	19.78	21.72	24.16	27.24	31.14	36.23	43.33
7.5	F	-1.05	24.38	0.167	2.05	16.98	18.33	19.93	21.9	24.38	27.5	31.47	36.64	43.88
7.58	F	-1.04	24.59	0.168	2.05	17.1	18.47	20.09	22.08	24.59	27.77	31.8	37.06	44.44
7.67	F	-1.04	24.82	0.169	2.05	17.22	18.61	20.24	22.27	24.82	28.04	32.14	37.49	45
7.75	F	-1.03	25.04	0.17	2.05	17.34	18.74	20.4	22.45	25.04	28.31	32.47	37.92	45.57
7.83	F	-1.03	25.27	0.171	2.05	17.47	18.88	20.57	22.64	25.27	28.59	32.82	38.35	46.14
7.92	F	-1.02	25.5	0.172	2.05	17.59	19.03	20.73	22.84	25.5	28.87	33.16	38.79	46.72
8	F	-1.02	25.73	0.172	2.05	17.72	19.17	20.9	23.03	25.73	29.15	33.51	39.23	47.3
8.08	F	-1.01	25.97	0.173	2.05	17.85	19.32	21.07	23.23	25.97	29.44	33.86	39.68	47.88
8.17	F	-1.01	26.2	0.174	2.05	17.98	19.47	21.24	23.43	26.2	29.73	34.22	40.13	48.47
8.25	F	-1	26.45	0.175	2.05	18.11	19.62	21.42	23.64	26.45	30.02	34.58	40.58	49.06
8.33	F	-1	26.69	0.176	2.05	18.25	19.78	21.59	23.84	26.69	30.32	34.94	41.04	49.66
8.42	F	-0.99	26.94	0.177	2.05	18.39	19.93	21.77	24.05	26.94	30.62	35.31	41.5	50.26
8.5	F	-0.99	27.2	0.177	2.05	18.53	20.1	21.96	24.27	27.2	30.92	35.68	41.96	50.86
8.58	F	-0.98	27.45	0.178	2.05	18.67	20.26	22.15	24.49	27.45	31.23	36.06	42.43	51.46
8.67	F	-0.98	27.71	0.179	2.05	18.82	20.43	22.34	24.71	27.71	31.54	36.44	42.9	52.06
8.75	F	-0.97	27.98	0.179	2.05	18.97	20.6	22.53	24.93	27.98	31.86	36.82	43.38	52.67
8.83	F	-0.97	28.25	0.18	2.05	19.13	20.77	22.73	25.16	28.25	32.18	37.21	43.86	53.28
8.92	F	-0.96	28.52	0.181	2.05	19.28	20.95	22.93	25.4	28.52	32.5	37.6	44.34	53.89
9	F	-0.96	28.8	0.181	2.05	19.44	21.13	23.14	25.63	28.8	32.83	38	44.82	54.5
9.08	F	-0.96	29.08	0.182	2.05	19.61	21.32	23.35	25.87	29.08	33.16	38.4	45.31	55.11
9.17	F	-0.95	29.37	0.182	2.05	19.78	21.5	23.56	26.12	29.37	33.5	38.8	45.8	55.72
9.25	F	-0.95	29.66	0.183	2.05	19.95	21.7	23.78	26.37	29.66	33.84	39.21	46.3	56.33
9.33	F	-0.94	29.95	0.183	2.05	20.13	21.9	24.01	26.63	29.95	34.19	39.62	46.79	56.94
9.42	F	-0.94	30.25	0.184	2.05	20.31	22.1	24.23	26.89	30.25	34.54	40.04	47.29	57.55
9.5	F	-0.93	30.56	0.184	2.05	20.49	22.3	24.47	27.15	30.56	34.9	40.46	47.8	58.16
9.58	F	-0.93	30.87	0.184	2.05	20.68	22.51	24.7	27.42	30.87	35.26	40.89	48.3	58.77
9.67	F	-0.92	31.18	0.185	2.05	20.87	22.73	24.94	27.69	31.18	35.63	41.32	48.81	59.38
9.75	F	-0.92	31.5	0.185	2.05	21.07	22.95	25.19	27.97	31.5	36	41.75	49.32	59.99
9.83	F	-0.91	31.83	0.185	2.05	21.27	23.17	25.44	28.26	31.83	36.37	42.19	49.84	60.6
9.92	F	-0.91	32.16	0.185	2.05	21.48	23.4	25.7	28.55	32.16	36.76	42.63	50.35	61.21
10	F	-0.9	32.49	0.185	2.05	21.69	23.64	25.96	28.84	32.49	37.14	43.08	50.87	61.82
10.08	F	-0.9	32.84	0.185	2.05	21.9	23.87	26.22	29.14	32.84	37.53	43.53	51.4	62.42
10.17	F	-0.89	33.18	0.186	2.05	22.12	24.12	26.5	29.45	33.18	37.93	43.99	51.92	63.03
10.25	F	-0.89	33.53	0.186	2.05	22.35	24.37	26.77	29.76	33.53	38.33	44.45	52.45	63.64
10.33	F	-0.88	33.89	0.186	2.05	22.58	24.62	27.05	30.07	33.89	38.74	44.91	52.98	64.24
10.42	F	-0.88	34.25	0.186	2.05	22.81	24.88	27.34	30.39	34.25	39.15	45.38	53.51	64.84
10.5	F	-0.87	34.62	0.186	2.05	23.05	25.14	27.63	30.72	34.62	39.56	45.85	54.05	65.44
10.58	F	-0.87	34.99	0.185	2.04	23.29	25.41	27.93	31.05	34.99	39.98	46.32	54.58	66.04
10.67	F	-0.86	35.37	0.185	2.04	23.54	25.68	28.23	31.38	35.37	40.41	46.8	55.12	66.64
10.75	F	-0.86	35.75	0.185	2.04	23.79	25.96	28.53	31.72	35.75	40.83	47.28	55.66	67.23
10.83	F	-0.85	36.13	0.185	2.04	24.04	26.24	28.84	32.07	36.13	41.26	47.77	56.2	67.82
10.92	F	-0.85	36.52	0.185	2.04	24.3	26.52	29.15	32.41	36.52	41.7	48.25	56.74	68.41
11	F	-0.84	36.91	0.185	2.04	24.56	26.81	29.47	32.76	36.91	42.14	48.74	57.28	68.99
11.08	F	-0.84	37.3	0.184	2.04	24.83	27.1	29.79	33.12	37.3	42.58	49.23	57.81	69.57
11.17	F	-0.84	37.7	0.184	2.04	25.1	27.39	30.12	33.48	37.7	43.02	49.72	58.35	70.15
11.25	F	-0.83	38.1	0.184	2.04	25.37	27.69	30.44	33.84	38.1	43.46	50.21	58.89	70.72
11.33	F	-0.83	38.5	0.183	2.04	25.65	27.99	30.77	34.2	38.5	43.91	50.7	59.42	71.29
11.42	F	-0.82	38.91	0.183	2.04	25.93	28.3	31.11	34.57	38.91	44.36	51.19	59.96	71.85
11.5	F	-0.82	39.31	0.183	2.04	26.21	28.6	31.44	34.94	39.31	44.8	51.68	60.49	72.4
11.58	F	-0.81	39.72	0.182	2.04	26.49	28.91	31.78	35.31	39.72	45.25	52.18	61.02	72.95
11.67	F	-0.81	40.13	0.182	2.04	26.78	29.22	32.12	35.68	40.13	45.7	52.66	61.54	73.49
11.75	F	-0.8	40.54	0.181	2.04	27.06	29.53	32.46	36.05	40.54	46.15	53.15	62.06	74.03
11.83	F	-0.8	40.95	0.181	2.04	27.35	29.85	32.8	36.42	40.95	46.6	53.64	62.58	74.56
11.92	F	-0.79	41.36	0.18	2.04	27.64	30.16	33.14	36.8	41.36	47.04	54.12	63.09	75.08
12	F	-0.79	41.77	0.18	2.04	27.93	30.48	33.48	37.17	41.77	47.49	54.6	63.6	75.59
12.08	F	-0.78	42.17	0.179	2.04	28.22	30.79	33.83	37.55	42.17	47.93	55.08	64.1	76.1
12.17	F	-0.78	42.58	0.179	2.04	28.51	31.11	34.17	37.92	42.58	48.37	55.55	64.6	76.6
12.25	F	-0.78	42.98	0.178	2.04	28.8	31.42	34.51	38.29	42.98	48.81	56.02	65.09	77.08
12.33	F	-0.77	43.38	0.178	2.04	29.09	31.73	34.85	38.66	43.38	49.24	56.48	65.57	77.56
12.42	F	-0.77	43.78	0.177	2.04	29.38	32.04	35.19	39.02	43.78	49.67	56.94	66.04	78.03
12.5	F	-0.76	44.18	0.177	2.04	29.66	32.35	35.52	39.39	44.18	50.09	57.39	66.51	78.49
12.58	F	-0.76	44.57	0.176	2.04	29.95	32.66	35.85	39.75	44.57	50.51	57.83	66.96	78.93
12.67	F	-0.75	44.95	0.176	2.04	30.23	32.97	36.18	40.1	44.95	50.93	58.27	67.41	79.37
12.75	F	-0.75	45.33	0.175	2.04	30.51	33.27	36.51	40.46	45.33	51.34	58.7	67.86	79.8
12.83	F	-0.74	45.71	0.174	2.04	30.79	33.57	36.84	40.81	45.71	51.74	59.12	68.29	80.21
12.92	F	-0.74	46.08	0.174	2.04	31.06	33.87	37.16	41.15	46.08	52.13	59.54	68.71	80.61
13	F	-0.74	46.45	0.173	2.04	31.34	34.16	37.47	41.49	46.45	52.52	59.94	69.12	81.01
13.08	F	-0.73	46.81	0.173	2.04	31.6	34.45	37.78	41.83	46.81	52.91	60.34	69.53	81.39
13.17	F	-0.73	47.16	0.172	2.04	31.87	34.74	38.09	42.16	47.16	53.28	60.73	69.92	81.76
13.25	F	-0.72	47.51	0.172	2.04	32.13	35.02	38.39	42.49	47.51	53.65	61.12	70.3	82.12
13.33	F	-0.72	47.85	0.171	2.04	32.39	35.29	38.69	42.8	47.85	54.01	61.49	70.67	82.46
13.42	F	-0.71	48.18	0.17	2.04	32.64	35.57	38.98	43.12	48.18	54.36	61.85	71.04	82.8
13.5	F	-0.71	48.51	0.17	2.04	32.89	35.83	39.27	43.42	48.51	54.7	62.2	71.39	83.12
13.58	F	-0.71	48.82	0.169	2.04	33.13	36.09	39.55	43.72	48.82	55.04	62.55	71.73	83.43
13.67	F	-0.7	49.14	0.169	2.04	33.37	36.35	39.82	44.01	49.14	55.36	62.88	72.06	83.73
13.75	F	-0.7	49.44	0.168	2.04	33.6	36.6	40.09	44.3	49.44	55.68	63.21	72.37	84.02
13.83	F	-0.69	49.73	0.168	2.04	33.82	36.84	40.35	44.58	49.73	55.99	63.52	72.68	84.29
13.92	F	-0.69	50.02	0.167	2.04	34.05	37.08	40.6	44.85	50.02	56.29	63.83	72.98	84.56
14	F	-0.69	50.3	0.167	2.04	34.26	37.31	40.85	45.11	50.3	56.58	64.12	73.27	84.81
14.08	F	-0.68	50.57	0.166	2.04	34.47	37.53	41.09	45.37	50.57	56.86	64.41	73.55	85.06
14.17	F	-0.68	50.83	0.166	2.04	34.68	37.75	41.32	45.62	50.83	57.13	64.68	73.81	85.29
14.25	F	-0.67	51.09	0.165	2.04	34.87	37.96	41.55	45.86	51.09	57.4	64.95	74.07	85.52
14.33	F	-0.67	51.34	0.165	2.04	35.07	38.17	41.77	46.1	51.34	57.66	65.21	74.32	85.73
14.42	F	-0.66	51.58	0.164	2.04	35.26	38.37	41.99	46.32	51.58	57.9	65.46	74.56	85.94
14.5	F	-0.66	51.81	0.164	2.04	35.44	38.57	42.2	46.54	51.81	58.14	65.7	74.79	86.13
14.58	F	-0.66	52.03	0.163	2.04	35.61	38.76	42.4	46.76	52.03	58.38	65.93	75.01	86.32
14.67	F	-0.65	52.25	0.163	2.04	35.78	38.94	42.59	46.96	52.25	58.6	66.16	75.22	86.5
14.75	F	-0.65	52.46	0.162	2.04	35.94	39.11	42.78	47.16	52.46	58.82	66.37	75.42	86.67
14.83	F	-0.64	52.66	0.162	2.03	36.1	39.28	42.96	47.36	52.66	59.02	66.58	75.62	86.84
14.92	F	-0.64	52.86	0.162	2.03	36.26	39.45	43.14	47.54	52.86	59.23	66.78	75.81	86.99
15	F	-0.64	53.05	0.161	2.03	36.4	39.61	43.31	47.72	53.05	59.42	66.97	75.99	87.14
15.08	F	-0.63	53.23	0.161	2.03	36.54	39.76	43.47	47.9	53.23	59.6	67.16	76.16	87.28
15.17	F	-0.63	53.4	0.161	2.03	36.68	39.91	43.63	48.06	53.4	59.78	67.33	76.32	87.42
15.25	F	-0.63	53.57	0.16	2.03	36.81	40.05	43.78	48.23	53.57	59.96	67.51	76.48	87.55
15.33	F	-0.62	53.74	0.16	2.03	36.94	40.18	43.92	48.38	53.74	60.12	67.67	76.63	87.67
15.42	F	-0.62	53.89	0.16	2.03	37.06	40.32	44.07	48.53	53.89	60.29	67.83	76.78	87.79
15.5	F	-0.61	54.05	0.159	2.03	37.18	40.44	44.2	48.68	54.05	60.44	67.98	76.92	87.9
15.58	F	-0.61	54.19	0.159	2.03	37.29	40.57	44.33	48.82	54.19	60.59	68.13	77.06	88.01
15.67	F	-0.61	54.33	0.159	2.03	37.4	40.68	44.46	48.95	54.33	60.73	68.27	77.19	88.11
15.75	F	-0.6	54.47	0.159	2.03	37.51	40.8	44.58	49.08	54.47	60.87	68.41	77.31	88.21
15.83	F	-0.6	54.6	0.158	2.03	37.61	40.91	44.7	49.21	54.6	61.01	68.54	77.43	88.3
15.92	F	-0.59	54.73	0.158	2.03	37.7	41.01	44.81	49.33	54.73	61.14	68.67	77.55	88.39
16	F	-0.59	54.85	0.158	2.03	37.8	41.11	44.92	49.45	54.85	61.26	68.79	77.66	88.48
16.08	F	-0.59	54.97	0.158	2.03	37.89	41.21	45.03	49.56	54.97	61.39	68.91	77.77	88.56
16.17	F	-0.58	55.09	0.157	2.03	37.98	41.31	45.13	49.67	55.09	61.5	69.02	77.87	88.64
16.25	F	-0.58	55.2	0.157	2.03	38.06	41.4	45.23	49.78	55.2	61.62	69.13	77.97	88.72
16.33	F	-0.58	55.31	0.157	2.03	38.14	41.49	45.33	49.88	55.31	61.73	69.24	78.07	88.79
16.42	F	-0.57	55.41	0.157	2.03	38.22	41.57	45.42	49.98	55.41	61.83	69.35	78.17	88.86
16.5	F	-0.57	55.52	0.157	2.03	38.3	41.66	45.51	50.08	55.52	61.94	69.45	78.26	88.93
16.58	F	-0.56	55.62	0.156	2.03	38.37	41.74	45.6	50.17	55.62	62.04	69.55	78.35	89
16.67	F	-0.56	55.71	0.156	2.03	38.44	41.82	45.69	50.27	55.71	62.14	69.64	78.43	89.07
16.75	F	-0.56	55.81	0.156	2.03	38.51	41.9	45.77	50.36	55.81	62.24	69.74	78.52	89.13
16.83	F	-0.55	55.9	0.156	2.03	38.58	41.97	45.86	50.44	55.9	62.33	69.83	78.6	89.19
16.92	F	-0.55	55.99	0.156	2.03	38.65	42.05	45.94	50.53	55.99	62.43	69.92	78.68	89.25
17	F	-0.55	56.08	0.156	2.03	38.71	42.12	46.02	50.62	56.08	62.52	70.01	78.76	89.31
17.08	F	-0.54	56.17	0.155	2.03	38.78	42.19	46.09	50.7	56.17	62.61	70.1	78.84	89.36
17.17	F	-0.54	56.26	0.155	2.03	38.84	42.26	46.17	50.78	56.26	62.69	70.18	78.91	89.42
17.25	F	-0.54	56.34	0.155	2.03	38.9	42.33	46.24	50.86	56.34	62.78	70.27	78.99	89.47
17.33	F	-0.53	56.42	0.155	2.03	38.96	42.39	46.32	50.94	56.42	62.86	70.35	79.06	89.52
17.42	F	-0.53	56.51	0.155	2.03	39.02	42.46	46.39	51.02	56.51	62.95	70.43	79.13	89.57
17.5	F	-0.52	56.59	0.155	2.03	39.08	42.52	46.46	51.1	56.59	63.03	70.5	79.2	89.62
17.58	F	-0.52	56.66	0.155	2.03	39.13	42.59	46.53	51.17	56.66	63.11	70.58	79.26	89.67
17.67	F	-0.52	56.74	0.154	2.03	39.19	42.65	46.6	51.24	56.74	63.19	70.66	79.33	89.71
17.75	F	-0.51	56.82	0.154	2.03	39.24	42.71	46.67	51.32	56.82	63.26	70.73	79.39	89.76
17.83	F	-0.51	56.89	0.154	2.03	39.3	42.77	46.73	51.39	56.89	63.34	70.8	79.46	89.8
17.92	F	-0.51	56.97	0.154	2.03	39.35	42.83	46.8	51.46	56.97	63.41	70.87	79.52	89.84
18	F	-0.5	57.04	0.154	2.03	39.41	42.89	46.86	51.53	57.04	63.49	70.94	79.58	89.88
18.08	F	-0.5	57.11	0.154	2.03	39.46	42.95	46.93	51.6	57.11	63.56	71.01	79.64	89.92
18.17	F	-0.5	57.19	0.154	2.03	39.51	43.01	46.99	51.67	57.19	63.63	71.08	79.69	89.95
18.25	F	-0.49	57.26	0.154	2.03	39.56	43.06	47.05	51.74	57.26	63.7	71.15	79.75	89.99
18.33	F	-0.49	57.33	0.153	2.03	39.61	43.12	47.12	51.8	57.33	63.77	71.21	79.8	90.02
18.42	F	-0.48	57.39	0.153	2.03	39.66	43.18	47.18	51.87	57.39	63.84	71.28	79.86	90.06
18.5	F	-0.48	57.46	0.153	2.02	39.71	43.23	47.24	51.93	57.46	63.91	71.34	79.91	90.09
18.58	F	-0.48	57.53	0.153	2.02	39.76	43.28	47.3	52	57.53	63.97	71.4	79.96	90.12
18.67	F	-0.47	57.59	0.153	2.02	39.81	43.34	47.36	52.06	57.59	64.04	71.46	80.01	90.15
18.75	F	-0.47	57.66	0.153	2.02	39.85	43.39	47.41	52.12	57.66	64.1	71.52	80.06	90.18
18.83	F	-0.47	57.72	0.153	2.02	39.9	43.44	47.47	52.18	57.72	64.17	71.58	80.11	90.21
18.92	F	-0.46	57.79	0.152	2.02	39.94	43.49	47.53	52.24	57.79	64.23	71.64	80.16	90.24
19	F	-0.46	57.85	0.152	2.02	39.99	43.54	47.58	52.3	57.85	64.29	71.7	80.2	90.26
19.08	F	-0.46	57.91	0.152	2.02	40.03	43.59	47.64	52.36	57.91	64.35	71.75	80.25	90.29
19.17	F	-0.45	57.97	0.152	2.02	40.07	43.64	47.69	52.42	57.97	64.41	71.81	80.29	90.31
19.25	F	-0.45	58.03	0.152	2.02	40.12	43.69	47.74	52.48	58.03	64.47	71.86	80.34	90.34
19.33	F	-0.45	58.09	0.152	2.02	40.16	43.74	47.79	52.53	58.09	64.53	71.91	80.38	90.36
19.42	F	-0.44	58.14	0.152	2.02	40.2	43.78	47.85	52.59	58.14	64.59	71.97	80.42	90.39
19.5	F	-0.44	58.2	0.152	2.02	40.24	43.83	47.9	52.64	58.2	64.64	72.02	80.47	90.41
19.58	F	-0.43	58.26	0.151	2.02	40.28	43.87	47.95	52.7	58.26	64.7	72.07	80.51	90.43
19.67	F	-0.43	58.31	0.151	2.02	40.32	43.92	48	52.75	58.31	64.75	72.12	80.55	90.46
19.75	F	-0.43	58.37	0.151	2.02	40.35	43.96	48.04	52.8	58.37	64.81	72.17	80.59	90.48
19.83	F	-0.42	58.42	0.151	2.02	40.39	44	48.09	52.85	58.42	64.86	72.22	80.63	90.5
19.92	F	-0.42	58.47	0.151	2.02	40.43	44.04	48.14	52.9	58.47	64.91	72.27	80.67	90.52
20	F	-0.42	58.52	0.151	2.02	40.46	44.08	48.18	52.95	58.52	64.96	72.32	80.71	90.54

## Sheet: BMI-for-Age
Age	Sex	L	M	S	T	C0.16	C0.4	C1.05	C2.3	C6.7	C9	C25	C50	C75	C75.4	C91	C95.5	C97.7
2	M	-2.86	16.94	0.072	1.24	13.92	14.22	14.58	14.91	15.45	15.62	16.31	16.94	17.68	17.7	18.85	19.75	20.74
2.08	M	-2.85	16.92	0.073	1.25	13.89	14.19	14.55	14.88	15.42	15.59	16.28	16.92	17.66	17.68	18.82	19.73	20.73
2.17	M	-2.84	16.89	0.073	1.25	13.86	14.16	14.52	14.86	15.39	15.56	16.25	16.89	17.64	17.65	18.8	19.71	20.71
2.25	M	-2.83	16.87	0.073	1.25	13.84	14.14	14.49	14.83	15.36	15.53	16.23	16.86	17.61	17.63	18.78	19.69	20.69
2.33	M	-2.82	16.84	0.073	1.26	13.81	14.11	14.47	14.8	15.33	15.5	16.2	16.84	17.59	17.61	18.76	19.67	20.67
2.42	M	-2.81	16.81	0.074	1.26	13.78	14.08	14.44	14.77	15.3	15.47	16.17	16.81	17.57	17.58	18.74	19.65	20.65
2.5	M	-2.8	16.79	0.074	1.26	13.75	14.05	14.41	14.74	15.27	15.44	16.14	16.79	17.54	17.56	18.72	19.63	20.63
2.58	M	-2.8	16.76	0.074	1.27	13.72	14.02	14.38	14.71	15.25	15.41	16.11	16.76	17.52	17.54	18.7	19.61	20.62
2.67	M	-2.79	16.74	0.074	1.27	13.7	14	14.35	14.68	15.22	15.39	16.09	16.74	17.5	17.51	18.68	19.59	20.6
2.75	M	-2.78	16.71	0.075	1.27	13.67	13.97	14.32	14.65	15.19	15.36	16.06	16.71	17.47	17.49	18.66	19.57	20.58
2.83	M	-2.77	16.69	0.075	1.28	13.64	13.94	14.3	14.63	15.16	15.33	16.03	16.69	17.45	17.47	18.64	19.56	20.56
2.92	M	-2.76	16.66	0.075	1.28	13.61	13.91	14.27	14.6	15.13	15.3	16	16.66	17.43	17.45	18.62	19.54	20.55
3	M	-2.75	16.64	0.076	1.29	13.59	13.88	14.24	14.57	15.1	15.27	15.98	16.64	17.41	17.43	18.6	19.52	20.53
3.08	M	-2.74	16.61	0.076	1.29	13.56	13.86	14.21	14.54	15.08	15.25	15.95	16.61	17.39	17.4	18.59	19.5	20.52
3.17	M	-2.74	16.59	0.076	1.29	13.53	13.83	14.18	14.51	15.05	15.22	15.92	16.59	17.37	17.38	18.57	19.49	20.5
3.25	M	-2.73	16.56	0.076	1.3	13.51	13.8	14.16	14.49	15.02	15.19	15.9	16.56	17.34	17.36	18.55	19.47	20.49
3.33	M	-2.72	16.54	0.077	1.3	13.48	13.77	14.13	14.46	14.99	15.16	15.87	16.54	17.32	17.34	18.53	19.46	20.48
3.42	M	-2.71	16.52	0.077	1.3	13.45	13.75	14.1	14.43	14.97	15.14	15.85	16.52	17.3	17.32	18.52	19.44	20.47
3.5	M	-2.7	16.49	0.077	1.31	13.43	13.72	14.07	14.4	14.94	15.11	15.82	16.49	17.28	17.3	18.5	19.43	20.45
3.58	M	-2.69	16.47	0.078	1.31	13.4	13.69	14.05	14.38	14.91	15.08	15.8	16.47	17.27	17.28	18.49	19.42	20.44
3.67	M	-2.68	16.45	0.078	1.31	13.37	13.67	14.02	14.35	14.89	15.06	15.77	16.45	17.25	17.27	18.47	19.41	20.43
3.75	M	-2.68	16.43	0.078	1.32	13.35	13.64	14	14.32	14.86	15.03	15.75	16.43	17.23	17.25	18.46	19.4	20.43
3.83	M	-2.67	16.41	0.079	1.32	13.32	13.62	13.97	14.3	14.83	15.01	15.72	16.41	17.21	17.23	18.45	19.39	20.42
3.92	M	-2.66	16.38	0.079	1.33	13.3	13.59	13.94	14.27	14.81	14.98	15.7	16.38	17.19	17.21	18.43	19.38	20.41
4	M	-2.65	16.36	0.079	1.33	13.27	13.56	13.92	14.25	14.78	14.96	15.68	16.36	17.18	17.2	18.42	19.37	20.41
4.08	M	-2.64	16.34	0.08	1.33	13.25	13.54	13.89	14.22	14.76	14.93	15.65	16.34	17.16	17.18	18.41	19.36	20.4
4.17	M	-2.63	16.33	0.08	1.34	13.22	13.51	13.87	14.2	14.73	14.91	15.63	16.33	17.15	17.17	18.4	19.35	20.4
4.25	M	-2.62	16.31	0.08	1.34	13.2	13.49	13.84	14.17	14.71	14.88	15.61	16.31	17.13	17.15	18.39	19.35	20.4
4.33	M	-2.61	16.29	0.081	1.34	13.17	13.47	13.82	14.15	14.69	14.86	15.59	16.29	17.12	17.14	18.38	19.34	20.4
4.42	M	-2.61	16.27	0.081	1.35	13.15	13.44	13.8	14.13	14.66	14.84	15.57	16.27	17.11	17.13	18.38	19.34	20.4
4.5	M	-2.6	16.25	0.082	1.35	13.13	13.42	13.77	14.1	14.64	14.81	15.55	16.25	17.09	17.11	18.37	19.34	20.4
4.58	M	-2.59	16.24	0.082	1.35	13.1	13.4	13.75	14.08	14.62	14.79	15.53	16.24	17.08	17.1	18.37	19.34	20.4
4.67	M	-2.58	16.22	0.082	1.36	13.08	13.37	13.73	14.06	14.6	14.77	15.51	16.22	17.07	17.09	18.36	19.34	20.41
4.75	M	-2.57	16.21	0.083	1.36	13.06	13.35	13.7	14.04	14.58	14.75	15.49	16.21	17.06	17.08	18.36	19.34	20.42
4.83	M	-2.56	16.2	0.083	1.37	13.04	13.33	13.68	14.01	14.56	14.73	15.47	16.2	17.05	17.07	18.36	19.34	20.42
4.92	M	-2.55	16.18	0.084	1.37	13.01	13.31	13.66	13.99	14.54	14.71	15.46	16.18	17.05	17.07	18.36	19.35	20.43
5	M	-2.55	16.17	0.084	1.37	12.99	13.29	13.64	13.97	14.52	14.69	15.44	16.17	17.04	17.06	18.36	19.35	20.45
5.08	M	-2.54	16.16	0.085	1.38	12.97	13.27	13.62	13.95	14.5	14.68	15.42	16.16	17.04	17.06	18.36	19.36	20.46
5.17	M	-2.53	16.15	0.085	1.38	12.95	13.25	13.6	13.93	14.48	14.66	15.41	16.15	17.03	17.05	18.36	19.37	20.47
5.25	M	-2.52	16.14	0.086	1.38	12.93	13.23	13.58	13.92	14.46	14.64	15.39	16.14	17.03	17.05	18.37	19.38	20.49
5.33	M	-2.51	16.13	0.086	1.39	12.92	13.21	13.56	13.9	14.45	14.63	15.38	16.13	17.02	17.04	18.37	19.39	20.51
5.42	M	-2.5	16.12	0.087	1.39	12.9	13.19	13.55	13.88	14.43	14.61	15.37	16.12	17.02	17.04	18.38	19.4	20.53
5.5	M	-2.49	16.12	0.087	1.4	12.88	13.17	13.53	13.87	14.42	14.6	15.36	16.12	17.02	17.04	18.39	19.42	20.55
5.58	M	-2.49	16.11	0.088	1.4	12.86	13.16	13.51	13.85	14.4	14.58	15.35	16.11	17.02	17.04	18.4	19.44	20.58
5.67	M	-2.48	16.11	0.088	1.4	12.85	13.14	13.5	13.83	14.39	14.57	15.34	16.11	17.03	17.05	18.41	19.46	20.6
5.75	M	-2.47	16.1	0.089	1.41	12.83	13.13	13.48	13.82	14.38	14.56	15.33	16.1	17.03	17.05	18.42	19.48	20.63
5.83	M	-2.46	16.1	0.089	1.41	12.81	13.11	13.47	13.81	14.36	14.54	15.32	16.1	17.03	17.06	18.44	19.5	20.66
5.92	M	-2.45	16.1	0.09	1.42	12.8	13.1	13.46	13.79	14.35	14.53	15.31	16.1	17.04	17.06	18.45	19.52	20.7
6	M	-2.44	16.1	0.09	1.42	12.79	13.08	13.44	13.78	14.34	14.52	15.31	16.1	17.05	17.07	18.47	19.55	20.73
6.08	M	-2.43	16.1	0.091	1.42	12.77	13.07	13.43	13.77	14.33	14.52	15.3	16.1	17.05	17.08	18.49	19.58	20.77
6.17	M	-2.42	16.1	0.091	1.43	12.76	13.06	13.42	13.76	14.32	14.51	15.3	16.1	17.06	17.09	18.51	19.61	20.81
6.25	M	-2.42	16.1	0.092	1.43	12.75	13.04	13.41	13.75	14.31	14.5	15.29	16.1	17.08	17.1	18.53	19.64	20.85
6.33	M	-2.41	16.11	0.093	1.44	12.73	13.03	13.4	13.74	14.31	14.49	15.29	16.11	17.09	17.11	18.56	19.67	20.89
6.42	M	-2.4	16.11	0.093	1.44	12.72	13.02	13.39	13.73	14.3	14.49	15.29	16.11	17.1	17.12	18.58	19.71	20.94
6.5	M	-2.39	16.12	0.094	1.44	12.71	13.01	13.38	13.72	14.29	14.48	15.29	16.12	17.12	17.14	18.61	19.74	20.99
6.58	M	-2.38	16.12	0.095	1.45	12.7	13	13.37	13.71	14.29	14.48	15.29	16.12	17.13	17.15	18.64	19.79	21.04
6.67	M	-2.37	16.13	0.095	1.45	12.69	12.99	13.36	13.71	14.28	14.47	15.29	16.13	17.15	17.17	18.67	19.83	21.1
6.75	M	-2.36	16.14	0.096	1.46	12.68	12.99	13.35	13.7	14.28	14.47	15.29	16.14	17.17	17.19	18.71	19.87	21.15
6.83	M	-2.36	16.15	0.097	1.46	12.68	12.98	13.35	13.7	14.28	14.47	15.3	16.15	17.19	17.21	18.74	19.92	21.21
6.92	M	-2.35	16.16	0.097	1.46	12.67	12.97	13.34	13.69	14.27	14.47	15.3	16.16	17.21	17.23	18.78	19.97	21.28
7	M	-2.34	16.17	0.098	1.47	12.66	12.96	13.33	13.69	14.27	14.47	15.3	16.17	17.23	17.26	18.82	20.02	21.34
7.08	M	-2.33	16.19	0.099	1.47	12.65	12.96	13.33	13.68	14.27	14.47	15.31	16.19	17.26	17.28	18.86	20.07	21.41
7.17	M	-2.32	16.2	0.1	1.48	12.65	12.95	13.33	13.68	14.27	14.47	15.32	16.2	17.28	17.31	18.9	20.12	21.48
7.25	M	-2.31	16.22	0.1	1.48	12.64	12.95	13.32	13.68	14.27	14.47	15.32	16.22	17.31	17.33	18.94	20.18	21.55
7.33	M	-2.3	16.23	0.101	1.48	12.64	12.94	13.32	13.68	14.27	14.47	15.33	16.23	17.34	17.36	18.99	20.24	21.63
7.42	M	-2.3	16.25	0.102	1.49	12.63	12.94	13.32	13.68	14.28	14.47	15.34	16.25	17.37	17.39	19.03	20.3	21.7
7.5	M	-2.29	16.27	0.103	1.49	12.63	12.94	13.32	13.68	14.28	14.48	15.35	16.27	17.4	17.42	19.08	20.36	21.78
7.58	M	-2.28	16.29	0.103	1.5	12.63	12.94	13.31	13.68	14.28	14.48	15.36	16.29	17.43	17.46	19.13	20.43	21.87
7.67	M	-2.27	16.31	0.104	1.5	12.62	12.93	13.31	13.68	14.29	14.49	15.38	16.31	17.46	17.49	19.19	20.5	21.95
7.75	M	-2.26	16.33	0.105	1.5	12.62	12.93	13.32	13.68	14.29	14.5	15.39	16.33	17.5	17.52	19.24	20.57	22.04
7.83	M	-2.25	16.36	0.106	1.51	12.62	12.93	13.32	13.68	14.3	14.5	15.4	16.36	17.53	17.56	19.3	20.64	22.13
7.92	M	-2.24	16.38	0.107	1.51	12.62	12.93	13.32	13.69	14.31	14.51	15.42	16.38	17.57	17.6	19.35	20.71	22.22
8	M	-2.23	16.41	0.108	1.52	12.62	12.93	13.32	13.69	14.31	14.52	15.43	16.4	17.61	17.64	19.41	20.79	22.32
8.08	M	-2.23	16.43	0.108	1.52	12.62	12.94	13.32	13.69	14.32	14.53	15.45	16.43	17.65	17.68	19.47	20.86	22.41
8.17	M	-2.22	16.46	0.109	1.53	12.62	12.94	13.33	13.7	14.33	14.54	15.46	16.46	17.69	17.72	19.53	20.94	22.51
8.25	M	-2.21	16.49	0.11	1.53	12.62	12.94	13.33	13.71	14.34	14.55	15.48	16.49	17.73	17.76	19.6	21.02	22.62
8.33	M	-2.2	16.52	0.111	1.53	12.62	12.94	13.34	13.71	14.35	14.56	15.5	16.51	17.78	17.8	19.66	21.11	22.72
8.42	M	-2.19	16.54	0.112	1.54	12.62	12.95	13.34	13.72	14.36	14.57	15.52	16.54	17.82	17.85	19.73	21.19	22.83
8.5	M	-2.18	16.58	0.113	1.54	12.63	12.95	13.35	13.73	14.37	14.59	15.54	16.58	17.87	17.89	19.8	21.28	22.94
8.58	M	-2.17	16.61	0.114	1.55	12.63	12.96	13.35	13.74	14.38	14.6	15.56	16.61	17.91	17.94	19.87	21.37	23.05
8.67	M	-2.17	16.64	0.114	1.55	12.64	12.96	13.36	13.75	14.4	14.61	15.58	16.64	17.96	17.99	19.94	21.46	23.16
8.75	M	-2.16	16.67	0.115	1.56	12.64	12.97	13.37	13.76	14.41	14.63	15.61	16.67	18.01	18.04	20.01	21.55	23.27
8.83	M	-2.15	16.71	0.116	1.56	12.65	12.97	13.38	13.77	14.42	14.64	15.63	16.71	18.06	18.09	20.09	21.65	23.39
8.92	M	-2.14	16.74	0.117	1.56	12.65	12.98	13.39	13.78	14.44	14.66	15.65	16.74	18.11	18.14	20.16	21.74	23.51
9	M	-2.13	16.78	0.118	1.57	12.66	12.99	13.4	13.79	14.45	14.68	15.68	16.78	18.16	18.19	20.24	21.84	23.63
9.08	M	-2.12	16.82	0.119	1.57	12.67	13	13.41	13.8	14.47	14.7	15.7	16.82	18.22	18.25	20.32	21.94	23.76
9.17	M	-2.11	16.85	0.12	1.58	12.67	13.01	13.42	13.81	14.49	14.71	15.73	16.85	18.27	18.3	20.4	22.04	23.88
9.25	M	-2.1	16.89	0.121	1.58	12.68	13.02	13.43	13.83	14.5	14.73	15.76	16.89	18.33	18.36	20.48	22.14	24.01
9.33	M	-2.1	16.93	0.122	1.59	12.69	13.03	13.44	13.84	14.52	14.75	15.78	16.93	18.38	18.41	20.56	22.24	24.13
9.42	M	-2.09	16.97	0.123	1.59	12.7	13.04	13.45	13.85	14.54	14.77	15.81	16.97	18.44	18.47	20.64	22.34	24.26
9.5	M	-2.08	17.01	0.124	1.59	12.71	13.05	13.46	13.87	14.56	14.79	15.84	17.01	18.5	18.53	20.73	22.45	24.39
9.58	M	-2.07	17.05	0.124	1.6	12.72	13.06	13.48	13.88	14.58	14.81	15.87	17.05	18.55	18.59	20.81	22.56	24.53
9.67	M	-2.06	17.09	0.125	1.6	12.73	13.07	13.49	13.9	14.6	14.83	15.9	17.09	18.61	18.65	20.9	22.66	24.66
9.75	M	-2.05	17.14	0.126	1.61	12.74	13.08	13.51	13.92	14.62	14.86	15.93	17.14	18.67	18.71	20.98	22.77	24.79
9.83	M	-2.04	17.18	0.127	1.61	12.75	13.1	13.52	13.93	14.64	14.88	15.96	17.18	18.73	18.77	21.07	22.88	24.93
9.92	M	-2.04	17.22	0.128	1.62	12.76	13.11	13.54	13.95	14.66	14.9	15.99	17.22	18.8	18.83	21.16	22.99	25.06
10	M	-2.03	17.27	0.129	1.62	12.78	13.12	13.55	13.97	14.68	14.93	16.02	17.27	18.86	18.89	21.25	23.1	25.2
10.08	M	-2.02	17.31	0.13	1.63	12.79	13.14	13.57	13.99	14.71	14.95	16.06	17.31	18.92	18.96	21.34	23.21	25.33
10.17	M	-2.01	17.36	0.131	1.63	12.8	13.15	13.59	14.01	14.73	14.98	16.09	17.36	18.98	19.02	21.43	23.32	25.47
10.25	M	-2	17.41	0.131	1.64	12.82	13.17	13.6	14.03	14.75	15	16.12	17.4	19.05	19.09	21.52	23.44	25.61
10.33	M	-1.99	17.45	0.132	1.64	12.83	13.18	13.62	14.05	14.78	15.03	16.16	17.45	19.11	19.15	21.61	23.55	25.75
10.42	M	-1.98	17.5	0.133	1.64	12.85	13.2	13.64	14.07	14.8	15.05	16.19	17.5	19.18	19.22	21.7	23.66	25.88
10.5	M	-1.97	17.55	0.134	1.65	12.86	13.22	13.66	14.09	14.83	15.08	16.23	17.55	19.24	19.28	21.8	23.78	26.02
10.58	M	-1.97	17.6	0.135	1.65	12.88	13.24	13.68	14.11	14.85	15.11	16.26	17.59	19.31	19.35	21.89	23.89	26.16
10.67	M	-1.96	17.64	0.136	1.66	12.89	13.25	13.7	14.13	14.88	15.14	16.3	17.64	19.38	19.42	21.98	24	26.3
10.75	M	-1.95	17.69	0.136	1.66	12.91	13.27	13.72	14.16	14.91	15.16	16.34	17.69	19.44	19.48	22.07	24.12	26.44
10.83	M	-1.94	17.74	0.137	1.67	12.93	13.29	13.74	14.18	14.94	15.19	16.37	17.74	19.51	19.55	22.17	24.23	26.57
10.92	M	-1.93	17.79	0.138	1.67	12.95	13.31	13.76	14.2	14.96	15.22	16.41	17.79	19.58	19.62	22.26	24.34	26.71
11	M	-1.92	17.85	0.139	1.68	12.97	13.33	13.79	14.23	14.99	15.25	16.45	17.84	19.65	19.69	22.36	24.46	26.84
11.08	M	-1.91	17.9	0.14	1.68	12.99	13.35	13.81	14.25	15.02	15.28	16.49	17.9	19.72	19.76	22.45	24.57	26.98
11.17	M	-1.9	17.95	0.14	1.69	13.01	13.38	13.83	14.28	15.05	15.32	16.53	17.95	19.79	19.83	22.55	24.69	27.11
11.25	M	-1.9	18	0.141	1.69	13.03	13.4	13.86	14.31	15.08	15.35	16.57	18	19.86	19.9	22.64	24.8	27.25
11.33	M	-1.89	18.06	0.142	1.7	13.05	13.42	13.88	14.33	15.12	15.38	16.61	18.05	19.93	19.97	22.74	24.91	27.38
11.42	M	-1.88	18.11	0.142	1.7	13.08	13.45	13.91	14.36	15.15	15.42	16.65	18.11	20	20.04	22.83	25.02	27.51
11.5	M	-1.87	18.17	0.143	1.7	13.1	13.47	13.94	14.39	15.18	15.45	16.7	18.16	20.07	20.12	22.93	25.13	27.64
11.58	M	-1.86	18.22	0.144	1.71	13.13	13.5	13.97	14.42	15.22	15.49	16.74	18.22	20.15	20.19	23.02	25.24	27.76
11.67	M	-1.85	18.28	0.144	1.71	13.15	13.53	14	14.45	15.25	15.52	16.78	18.28	20.22	20.26	23.12	25.35	27.89
11.75	M	-1.84	18.33	0.145	1.72	13.18	13.56	14.03	14.49	15.29	15.56	16.83	18.33	20.29	20.34	23.21	25.46	28.01
11.83	M	-1.84	18.39	0.145	1.72	13.21	13.59	14.06	14.52	15.32	15.6	16.88	18.39	20.37	20.41	23.31	25.57	28.13
11.92	M	-1.83	18.45	0.146	1.73	13.24	13.62	14.09	14.55	15.36	15.64	16.92	18.45	20.44	20.49	23.4	25.68	28.25
12	M	-1.82	18.51	0.146	1.73	13.27	13.65	14.12	14.59	15.4	15.68	16.97	18.51	20.52	20.56	23.49	25.78	28.37
12.08	M	-1.81	18.57	0.147	1.74	13.3	13.68	14.16	14.63	15.44	15.72	17.02	18.57	20.59	20.64	23.59	25.89	28.49
12.17	M	-1.8	18.63	0.147	1.74	13.33	13.71	14.19	14.66	15.48	15.76	17.07	18.63	20.67	20.71	23.68	25.99	28.6
12.25	M	-1.79	18.69	0.148	1.75	13.36	13.75	14.23	14.7	15.52	15.8	17.12	18.69	20.74	20.79	23.77	26.1	28.71
12.33	M	-1.78	18.75	0.148	1.75	13.4	13.78	14.27	14.74	15.56	15.85	17.17	18.75	20.82	20.86	23.87	26.2	28.82
12.42	M	-1.77	18.81	0.148	1.76	13.43	13.82	14.3	14.78	15.61	15.89	17.22	18.81	20.89	20.94	23.96	26.3	28.92
12.5	M	-1.77	18.88	0.149	1.76	13.47	13.86	14.34	14.82	15.65	15.94	17.27	18.88	20.97	21.02	24.05	26.39	29.02
12.58	M	-1.76	18.94	0.149	1.77	13.5	13.89	14.38	14.86	15.7	15.98	17.33	18.94	21.05	21.09	24.14	26.49	29.12
12.67	M	-1.75	19	0.149	1.77	13.54	13.93	14.42	14.9	15.74	16.03	17.38	19	21.12	21.17	24.23	26.59	29.22
12.75	M	-1.74	19.07	0.149	1.78	13.58	13.97	14.46	14.95	15.79	16.08	17.43	19.07	21.2	21.25	24.32	26.68	29.31
12.83	M	-1.73	19.13	0.15	1.78	13.62	14.01	14.51	14.99	15.84	16.13	17.49	19.13	21.28	21.33	24.4	26.77	29.4
12.92	M	-1.72	19.2	0.15	1.79	13.66	14.05	14.55	15.03	15.88	16.18	17.54	19.2	21.35	21.4	24.49	26.86	29.49
13	M	-1.71	19.26	0.15	1.79	13.7	14.1	14.59	15.08	15.93	16.23	17.6	19.26	21.43	21.48	24.58	26.95	29.57
13.08	M	-1.71	19.33	0.15	1.8	13.74	14.14	14.64	15.13	15.98	16.28	17.66	19.33	21.51	21.56	24.66	27.04	29.66
13.17	M	-1.7	19.39	0.15	1.8	13.78	14.18	14.68	15.17	16.03	16.33	17.71	19.39	21.58	21.63	24.75	27.12	29.73
13.25	M	-1.69	19.46	0.15	1.81	13.83	14.23	14.73	15.22	16.08	16.38	17.77	19.46	21.66	21.71	24.83	27.2	29.81
13.33	M	-1.68	19.53	0.15	1.81	13.87	14.27	14.78	15.27	16.13	16.43	17.83	19.53	21.74	21.79	24.91	27.28	29.88
13.42	M	-1.67	19.59	0.15	1.82	13.92	14.32	14.82	15.32	16.19	16.49	17.89	19.59	21.81	21.86	25	27.36	29.95
13.5	M	-1.66	19.66	0.15	1.82	13.96	14.37	14.87	15.37	16.24	16.54	17.95	19.66	21.89	21.94	25.08	27.44	30.02
13.58	M	-1.65	19.73	0.15	1.83	14.01	14.41	14.92	15.42	16.29	16.59	18.01	19.73	21.96	22.01	25.15	27.51	30.09
13.67	M	-1.64	19.79	0.15	1.83	14.05	14.46	14.97	15.47	16.34	16.65	18.06	19.79	22.04	22.09	25.23	27.59	30.15
13.75	M	-1.64	19.86	0.15	1.84	14.1	14.51	15.02	15.52	16.4	16.7	18.12	19.86	22.11	22.16	25.31	27.66	30.21
13.83	M	-1.63	19.92	0.15	1.84	14.15	14.56	15.07	15.57	16.45	16.75	18.18	19.92	22.19	22.24	25.38	27.73	30.26
13.92	M	-1.62	19.99	0.15	1.85	14.19	14.6	15.12	15.62	16.5	16.81	18.24	19.99	22.26	22.31	25.46	27.8	30.32
14	M	-1.61	20.06	0.15	1.85	14.24	14.65	15.17	15.67	16.56	16.86	18.3	20.06	22.33	22.38	25.53	27.86	30.37
14.08	M	-1.6	20.12	0.15	1.86	14.29	14.7	15.22	15.72	16.61	16.92	18.36	20.12	22.4	22.45	25.6	27.92	30.42
14.17	M	-1.59	20.19	0.15	1.86	14.34	14.75	15.27	15.78	16.67	16.97	18.42	20.19	22.48	22.53	25.67	27.99	30.46
14.25	M	-1.58	20.25	0.15	1.87	14.39	14.8	15.32	15.83	16.72	17.03	18.48	20.25	22.55	22.6	25.74	28.05	30.51
14.33	M	-1.58	20.32	0.149	1.87	14.44	14.85	15.37	15.88	16.77	17.08	18.54	20.32	22.62	22.67	25.81	28.11	30.55
14.42	M	-1.57	20.38	0.149	1.88	14.49	14.9	15.42	15.93	16.83	17.14	18.6	20.38	22.69	22.74	25.88	28.16	30.59
14.5	M	-1.56	20.45	0.149	1.88	14.53	14.95	15.47	15.98	16.88	17.19	18.65	20.45	22.76	22.81	25.94	28.22	30.63
14.58	M	-1.55	20.51	0.149	1.89	14.58	15	15.52	16.04	16.94	17.25	18.71	20.51	22.82	22.87	26.01	28.28	30.67
14.67	M	-1.54	20.57	0.149	1.89	14.63	15.05	15.57	16.09	16.99	17.3	18.77	20.57	22.89	22.94	26.07	28.33	30.71
14.75	M	-1.53	20.63	0.148	1.9	14.68	15.1	15.62	16.14	17.04	17.35	18.83	20.63	22.96	23.01	26.13	28.38	30.74
14.83	M	-1.52	20.69	0.148	1.9	14.73	15.15	15.67	16.19	17.09	17.41	18.88	20.69	23.02	23.07	26.19	28.43	30.78
14.92	M	-1.51	20.76	0.148	1.91	14.77	15.19	15.72	16.24	17.15	17.46	18.94	20.76	23.09	23.14	26.25	28.48	30.81
15	M	-1.51	20.82	0.148	1.91	14.82	15.24	15.77	16.29	17.2	17.51	18.99	20.82	23.15	23.2	26.31	28.53	30.84
15.08	M	-1.5	20.88	0.148	1.92	14.87	15.29	15.82	16.34	17.25	17.56	19.05	20.88	23.22	23.27	26.37	28.58	30.87
15.17	M	-1.49	20.93	0.147	1.93	14.91	15.34	15.87	16.39	17.3	17.61	19.1	20.93	23.28	23.33	26.43	28.63	30.91
15.25	M	-1.48	20.99	0.147	1.93	14.96	15.38	15.91	16.43	17.35	17.66	19.15	20.99	23.34	23.39	26.49	28.68	30.94
15.33	M	-1.47	21.05	0.147	1.94	15	15.43	15.96	16.48	17.4	17.71	19.21	21.05	23.4	23.45	26.54	28.72	30.97
15.42	M	-1.46	21.1	0.147	1.94	15.05	15.47	16	16.53	17.44	17.76	19.26	21.1	23.46	23.51	26.6	28.77	31
15.5	M	-1.45	21.16	0.147	1.95	15.09	15.52	16.05	16.57	17.49	17.81	19.31	21.16	23.52	23.57	26.65	28.81	31.03
15.58	M	-1.45	21.21	0.146	1.95	15.13	15.56	16.09	16.62	17.54	17.85	19.36	21.21	23.58	23.63	26.71	28.86	31.05
15.67	M	-1.44	21.27	0.146	1.96	15.17	15.6	16.14	16.66	17.58	17.9	19.41	21.27	23.64	23.69	26.76	28.9	31.08
15.75	M	-1.43	21.32	0.146	1.96	15.21	15.64	16.18	16.7	17.63	17.95	19.45	21.32	23.69	23.74	26.81	28.94	31.11
15.83	M	-1.42	21.37	0.146	1.97	15.25	15.68	16.22	16.75	17.67	17.99	19.5	21.37	23.75	23.8	26.86	28.99	31.14
15.92	M	-1.41	21.42	0.146	1.97	15.29	15.72	16.26	16.79	17.71	18.03	19.55	21.42	23.8	23.85	26.91	29.03	31.17
16	M	-1.4	21.47	0.145	1.98	15.33	15.76	16.3	16.83	17.75	18.07	19.59	21.47	23.86	23.91	26.96	29.07	31.2
16.08	M	-1.39	21.52	0.145	1.98	15.37	15.8	16.34	16.87	17.79	18.12	19.64	21.52	23.91	23.96	27.01	29.11	31.22
16.17	M	-1.39	21.57	0.145	1.99	15.4	15.84	16.37	16.9	17.83	18.16	19.68	21.57	23.96	24.01	27.06	29.15	31.25
16.25	M	-1.38	21.62	0.145	2	15.44	15.87	16.41	16.94	17.87	18.19	19.72	21.62	24.01	24.06	27.11	29.19	31.28
16.33	M	-1.37	21.66	0.145	2	15.47	15.91	16.45	16.98	17.91	18.23	19.76	21.66	24.06	24.11	27.16	29.23	31.31
16.42	M	-1.36	21.71	0.145	2.01	15.51	15.94	16.48	17.01	17.95	18.27	19.8	21.71	24.11	24.16	27.2	29.27	31.33
16.5	M	-1.35	21.75	0.145	2.01	15.54	15.97	16.51	17.05	17.98	18.31	19.84	21.75	24.16	24.21	27.25	29.31	31.36
16.58	M	-1.34	21.8	0.145	2.02	15.57	16	16.55	17.08	18.02	18.34	19.88	21.8	24.21	24.26	27.29	29.35	31.39
16.67	M	-1.33	21.84	0.145	2.02	15.6	16.04	16.58	17.11	18.05	18.38	19.92	21.84	24.26	24.31	27.34	29.39	31.42
16.75	M	-1.32	21.88	0.145	2.03	15.63	16.07	16.61	17.14	18.08	18.41	19.96	21.88	24.3	24.35	27.38	29.42	31.45
16.83	M	-1.32	21.92	0.145	2.03	15.66	16.1	16.64	17.18	18.12	18.44	19.99	21.92	24.35	24.4	27.43	29.46	31.47
16.92	M	-1.31	21.96	0.145	2.04	15.69	16.12	16.67	17.21	18.15	18.48	20.03	21.96	24.39	24.45	27.47	29.5	31.5
17	M	-1.3	22	0.144	2.05	15.72	16.15	16.7	17.24	18.18	18.51	20.06	22	24.44	24.49	27.52	29.54	31.53
17.08	M	-1.29	22.04	0.144	2.05	15.74	16.18	16.73	17.26	18.21	18.54	20.1	22.04	24.48	24.54	27.56	29.58	31.56
17.17	M	-1.28	22.08	0.144	2.06	15.77	16.21	16.76	17.29	18.24	18.57	20.13	22.08	24.53	24.58	27.6	29.61	31.59
17.25	M	-1.27	22.12	0.144	2.06	15.8	16.23	16.78	17.32	18.27	18.6	20.16	22.12	24.57	24.62	27.65	29.65	31.61
17.33	M	-1.26	22.16	0.144	2.07	15.82	16.26	16.81	17.35	18.3	18.63	20.19	22.16	24.62	24.67	27.69	29.69	31.64
17.42	M	-1.26	22.2	0.144	2.07	15.85	16.28	16.83	17.37	18.33	18.66	20.23	22.2	24.66	24.71	27.73	29.72	31.67
17.5	M	-1.25	22.23	0.144	2.08	15.87	16.31	16.86	17.4	18.35	18.68	20.26	22.23	24.7	24.75	27.77	29.76	31.7
17.58	M	-1.24	22.27	0.144	2.09	15.89	16.33	16.88	17.43	18.38	18.71	20.29	22.27	24.74	24.79	27.81	29.8	31.73
17.67	M	-1.23	22.31	0.145	2.09	15.92	16.36	16.91	17.45	18.41	18.74	20.32	22.31	24.78	24.84	27.85	29.84	31.76
17.75	M	-1.22	22.34	0.145	2.1	15.94	16.38	16.93	17.47	18.43	18.76	20.35	22.34	24.83	24.88	27.9	29.87	31.79
17.83	M	-1.21	22.38	0.145	2.1	15.96	16.4	16.95	17.5	18.46	18.79	20.38	22.38	24.87	24.92	27.94	29.91	31.82
17.92	M	-1.2	22.41	0.145	2.11	15.98	16.42	16.98	17.52	18.48	18.82	20.41	22.41	24.91	24.96	27.98	29.95	31.85
18	M	-1.2	22.45	0.145	2.12	16	16.44	17	17.54	18.51	18.84	20.44	22.45	24.95	25	28.02	29.98	31.88
18.08	M	-1.19	22.48	0.145	2.12	16.02	16.47	17.02	17.57	18.53	18.86	20.46	22.48	24.99	25.04	28.06	30.02	31.91
18.17	M	-1.18	22.51	0.145	2.13	16.04	16.49	17.04	17.59	18.55	18.89	20.49	22.51	25.03	25.08	28.1	30.06	31.94
18.25	M	-1.17	22.55	0.145	2.13	16.06	16.51	17.06	17.61	18.58	18.91	20.52	22.55	25.07	25.12	28.14	30.09	31.97
18.33	M	-1.16	22.58	0.145	2.14	16.08	16.52	17.08	17.63	18.6	18.94	20.55	22.58	25.11	25.16	28.18	30.13	32
18.42	M	-1.15	22.61	0.145	2.14	16.1	16.54	17.1	17.65	18.62	18.96	20.57	22.61	25.15	25.2	28.22	30.17	32.03
18.5	M	-1.14	22.65	0.145	2.15	16.12	16.56	17.12	17.67	18.64	18.98	20.6	22.65	25.19	25.24	28.26	30.2	32.06
18.58	M	-1.14	22.68	0.145	2.16	16.13	16.58	17.14	17.69	18.66	19	20.62	22.68	25.23	25.28	28.3	30.24	32.09
18.67	M	-1.13	22.71	0.145	2.16	16.15	16.6	17.16	17.71	18.69	19.02	20.65	22.71	25.26	25.32	28.34	30.27	32.12
18.75	M	-1.12	22.74	0.145	2.17	16.17	16.62	17.18	17.73	18.71	19.05	20.67	22.74	25.3	25.35	28.38	30.31	32.15
18.83	M	-1.11	22.77	0.146	2.17	16.19	16.63	17.2	17.75	18.73	19.07	20.7	22.77	25.34	25.39	28.42	30.35	32.18
18.92	M	-1.1	22.8	0.146	2.18	16.2	16.65	17.21	17.77	18.75	19.09	20.72	22.8	25.38	25.43	28.46	30.38	32.21
19	M	-1.09	22.84	0.146	2.19	16.22	16.67	17.23	17.79	18.77	19.11	20.75	22.84	25.42	25.47	28.5	30.42	32.24
19.08	M	-1.08	22.87	0.146	2.19	16.23	16.68	17.25	17.8	18.79	19.13	20.77	22.87	25.45	25.51	28.53	30.45	32.27
19.17	M	-1.07	22.9	0.146	2.2	16.25	16.7	17.26	17.82	18.81	19.15	20.8	22.9	25.49	25.54	28.57	30.49	32.3
19.25	M	-1.07	22.93	0.146	2.2	16.26	16.72	17.28	17.84	18.82	19.17	20.82	22.93	25.53	25.58	28.61	30.52	32.33
19.33	M	-1.06	22.96	0.146	2.21	16.28	16.73	17.3	17.86	18.84	19.19	20.84	22.96	25.56	25.62	28.65	30.56	32.36
19.42	M	-1.05	22.99	0.146	2.22	16.29	16.75	17.31	17.87	18.86	19.21	20.87	22.99	25.6	25.65	28.69	30.59	32.38
19.5	M	-1.04	23.01	0.147	2.22	16.31	16.76	17.33	17.89	18.88	19.22	20.89	23.01	25.64	25.69	28.72	30.63	32.41
19.58	M	-1.03	23.04	0.147	2.23	16.32	16.78	17.34	17.9	18.9	19.24	20.91	23.04	25.67	25.72	28.76	30.66	32.44
19.67	M	-1.02	23.07	0.147	2.24	16.34	16.79	17.36	17.92	18.92	19.26	20.93	23.07	25.71	25.76	28.8	30.69	32.47
19.75	M	-1.01	23.1	0.147	2.24	16.35	16.8	17.37	17.94	18.93	19.28	20.95	23.1	25.74	25.8	28.83	30.73	32.5
19.83	M	-1.01	23.13	0.147	2.25	16.36	16.82	17.39	17.95	18.95	19.3	20.98	23.13	25.78	25.83	28.87	30.76	32.53
19.92	M	-1	23.16	0.147	2.25	16.38	16.83	17.4	17.97	18.97	19.32	21	23.16	25.81	25.87	28.91	30.8	32.56
20	M	-0.99	23.19	0.147	2.26	16.39	16.85	17.42	17.98	18.98	19.33	21.02	23.19	25.85	25.9	28.94	30.83	32.59
Age	Sex	L	M	S	T	C0.16	C0.4	C0.94	C2.3	C5.9	C9	C25	C50	C75	C76.8	C91	C96.34	C97.7
2	F	-2.07	16.76	0.079	1.66	13.69	13.95	14.23	14.58	15.02	15.25	15.99	16.76	17.67	17.76	18.85	19.88	20.42
2.08	F	-2.07	16.74	0.079	1.66	13.66	13.93	14.21	14.55	14.99	15.23	15.96	16.74	17.65	17.74	18.84	19.86	20.41
2.17	F	-2.07	16.72	0.08	1.66	13.63	13.9	14.18	14.53	14.97	15.2	15.94	16.72	17.63	17.72	18.82	19.85	20.4
2.25	F	-2.07	16.7	0.08	1.66	13.61	13.88	14.16	14.5	14.94	15.18	15.91	16.7	17.61	17.7	18.8	19.84	20.38
2.33	F	-2.07	16.67	0.08	1.66	13.58	13.85	14.13	14.48	14.92	15.15	15.89	16.67	17.59	17.68	18.78	19.82	20.37
2.42	F	-2.07	16.65	0.08	1.66	13.56	13.82	14.11	14.45	14.89	15.13	15.87	16.65	17.57	17.66	18.77	19.81	20.36
2.5	F	-2.06	16.63	0.081	1.67	13.53	13.8	14.08	14.43	14.87	15.1	15.84	16.63	17.55	17.64	18.75	19.79	20.34
2.58	F	-2.06	16.61	0.081	1.67	13.51	13.77	14.06	14.4	14.84	15.08	15.82	16.61	17.53	17.62	18.73	19.78	20.33
2.67	F	-2.06	16.58	0.081	1.67	13.48	13.75	14.03	14.38	14.82	15.05	15.79	16.58	17.51	17.6	18.72	19.76	20.32
2.75	F	-2.06	16.56	0.081	1.67	13.46	13.72	14.01	14.35	14.79	15.03	15.77	16.56	17.49	17.58	18.7	19.75	20.31
2.83	F	-2.06	16.54	0.082	1.67	13.43	13.7	13.98	14.33	14.77	15	15.75	16.54	17.47	17.56	18.68	19.74	20.3
2.92	F	-2.06	16.52	0.082	1.67	13.41	13.67	13.96	14.3	14.74	14.98	15.72	16.52	17.45	17.54	18.67	19.73	20.29
3	F	-2.05	16.5	0.082	1.68	13.38	13.65	13.93	14.28	14.72	14.96	15.7	16.5	17.43	17.52	18.65	19.71	20.28
3.08	F	-2.05	16.47	0.083	1.68	13.36	13.62	13.91	14.25	14.69	14.93	15.67	16.47	17.41	17.51	18.64	19.7	20.27
3.17	F	-2.05	16.45	0.083	1.68	13.33	13.6	13.88	14.23	14.67	14.91	15.65	16.45	17.39	17.49	18.62	19.69	20.26
3.25	F	-2.05	16.43	0.083	1.68	13.31	13.57	13.86	14.2	14.65	14.88	15.63	16.43	17.38	17.47	18.61	19.68	20.25
3.33	F	-2.05	16.41	0.083	1.68	13.28	13.55	13.83	14.18	14.62	14.86	15.61	16.41	17.36	17.45	18.59	19.67	20.24
3.42	F	-2.04	16.39	0.084	1.68	13.26	13.52	13.81	14.15	14.6	14.84	15.58	16.39	17.34	17.43	18.58	19.66	20.23
3.5	F	-2.04	16.37	0.084	1.68	13.24	13.5	13.78	14.13	14.57	14.81	15.56	16.37	17.32	17.42	18.57	19.65	20.23
3.58	F	-2.04	16.35	0.084	1.69	13.21	13.48	13.76	14.11	14.55	14.79	15.54	16.35	17.31	17.4	18.55	19.64	20.22
3.67	F	-2.04	16.33	0.085	1.69	13.19	13.45	13.74	14.08	14.53	14.77	15.52	16.33	17.29	17.39	18.54	19.64	20.22
3.75	F	-2.04	16.31	0.085	1.69	13.16	13.43	13.71	14.06	14.51	14.74	15.5	16.31	17.28	17.37	18.53	19.63	20.21
3.83	F	-2.03	16.3	0.085	1.69	13.14	13.41	13.69	14.04	14.48	14.72	15.48	16.3	17.26	17.36	18.52	19.62	20.21
3.92	F	-2.03	16.28	0.086	1.69	13.12	13.38	13.67	14.01	14.46	14.7	15.46	16.28	17.25	17.34	18.51	19.62	20.21
4	F	-2.03	16.26	0.086	1.69	13.09	13.36	13.64	13.99	14.44	14.68	15.44	16.26	17.23	17.33	18.5	19.62	20.21
4.08	F	-2.03	16.24	0.086	1.7	13.07	13.34	13.62	13.97	14.42	14.66	15.42	16.24	17.22	17.32	18.5	19.61	20.21
4.17	F	-2.02	16.23	0.087	1.7	13.05	13.31	13.6	13.95	14.4	14.64	15.4	16.23	17.21	17.31	18.49	19.61	20.21
4.25	F	-2.02	16.21	0.087	1.7	13.03	13.29	13.58	13.93	14.38	14.62	15.38	16.21	17.2	17.29	18.48	19.61	20.21
4.33	F	-2.02	16.2	0.088	1.7	13	13.27	13.56	13.9	14.36	14.6	15.36	16.2	17.19	17.28	18.48	19.61	20.22
4.42	F	-2.02	16.18	0.088	1.7	12.98	13.25	13.53	13.88	14.34	14.58	15.35	16.18	17.18	17.27	18.48	19.61	20.22
4.5	F	-2.01	16.17	0.088	1.7	12.96	13.23	13.51	13.86	14.32	14.56	15.33	16.17	17.17	17.27	18.47	19.62	20.23
4.58	F	-2.01	16.16	0.089	1.71	12.94	13.21	13.49	13.84	14.3	14.54	15.31	16.16	17.16	17.26	18.47	19.62	20.24
4.67	F	-2.01	16.14	0.089	1.71	12.92	13.19	13.47	13.82	14.28	14.52	15.3	16.14	17.15	17.25	18.47	19.63	20.25
4.75	F	-2	16.13	0.09	1.71	12.9	13.17	13.45	13.81	14.26	14.5	15.28	16.13	17.14	17.24	18.47	19.63	20.26
4.83	F	-2	16.12	0.09	1.71	12.88	13.15	13.43	13.79	14.24	14.49	15.27	16.12	17.14	17.24	18.47	19.64	20.27
4.92	F	-2	16.11	0.091	1.71	12.86	13.13	13.42	13.77	14.23	14.47	15.25	16.11	17.13	17.23	18.47	19.65	20.28
5	F	-2	16.1	0.091	1.71	12.84	13.11	13.4	13.75	14.21	14.46	15.24	16.1	17.13	17.23	18.48	19.66	20.3
5.08	F	-1.99	16.09	0.091	1.71	12.82	13.09	13.38	13.73	14.19	14.44	15.23	16.09	17.13	17.23	18.48	19.68	20.32
5.17	F	-1.99	16.09	0.092	1.72	12.8	13.07	13.36	13.72	14.18	14.42	15.21	16.09	17.12	17.23	18.49	19.69	20.34
5.25	F	-1.99	16.08	0.092	1.72	12.78	13.05	13.34	13.7	14.16	14.41	15.2	16.08	17.12	17.23	18.5	19.71	20.36
5.33	F	-1.98	16.07	0.093	1.72	12.77	13.04	13.33	13.68	14.15	14.4	15.19	16.07	17.12	17.23	18.51	19.73	20.38
5.42	F	-1.98	16.07	0.093	1.72	12.75	13.02	13.31	13.67	14.13	14.38	15.18	16.07	17.12	17.23	18.52	19.75	20.41
5.5	F	-1.98	16.06	0.094	1.72	12.73	13	13.29	13.65	14.12	14.37	15.17	16.06	17.13	17.23	18.53	19.77	20.43
5.58	F	-1.97	16.06	0.095	1.72	12.71	12.99	13.28	13.64	14.11	14.36	15.17	16.06	17.13	17.24	18.54	19.79	20.46
5.67	F	-1.97	16.06	0.095	1.73	12.7	12.97	13.26	13.63	14.09	14.35	15.16	16.06	17.13	17.24	18.56	19.81	20.49
5.75	F	-1.96	16.05	0.096	1.73	12.68	12.96	13.25	13.61	14.08	14.34	15.15	16.05	17.14	17.25	18.57	19.84	20.52
5.83	F	-1.96	16.05	0.096	1.73	12.67	12.94	13.24	13.6	14.07	14.33	15.14	16.05	17.15	17.26	18.59	19.87	20.56
5.92	F	-1.96	16.05	0.097	1.73	12.65	12.93	13.22	13.59	14.06	14.32	15.14	16.05	17.15	17.26	18.61	19.9	20.6
6	F	-1.95	16.06	0.097	1.73	12.64	12.91	13.21	13.58	14.05	14.31	15.13	16.06	17.16	17.27	18.63	19.93	20.64
6.08	F	-1.95	16.06	0.098	1.73	12.62	12.9	13.2	13.56	14.04	14.3	15.13	16.06	17.17	17.29	18.65	19.97	20.68
6.17	F	-1.94	16.06	0.099	1.74	12.61	12.89	13.19	13.55	14.03	14.29	15.13	16.06	17.19	17.3	18.68	20.01	20.72
6.25	F	-1.94	16.06	0.099	1.74	12.6	12.87	13.17	13.54	14.03	14.29	15.13	16.06	17.2	17.31	18.7	20.04	20.77
6.33	F	-1.93	16.07	0.1	1.74	12.58	12.86	13.16	13.53	14.02	14.28	15.12	16.07	17.21	17.33	18.73	20.08	20.82
6.42	F	-1.93	16.08	0.101	1.74	12.57	12.85	13.15	13.52	14.01	14.27	15.12	16.08	17.23	17.34	18.76	20.13	20.87
6.5	F	-1.92	16.08	0.101	1.74	12.56	12.84	13.14	13.52	14	14.27	15.12	16.08	17.24	17.36	18.79	20.17	20.92
6.58	F	-1.92	16.09	0.102	1.74	12.54	12.83	13.13	13.51	14	14.27	15.12	16.09	17.26	17.38	18.82	20.22	20.98
6.67	F	-1.91	16.1	0.103	1.74	12.53	12.82	13.12	13.5	13.99	14.26	15.13	16.1	17.28	17.4	18.86	20.27	21.04
6.75	F	-1.91	16.11	0.104	1.75	12.52	12.81	13.11	13.49	13.99	14.26	15.13	16.11	17.3	17.42	18.89	20.32	21.1
6.83	F	-1.9	16.12	0.104	1.75	12.51	12.8	13.1	13.49	13.98	14.26	15.13	16.12	17.32	17.44	18.93	20.37	21.16
6.92	F	-1.9	16.13	0.105	1.75	12.5	12.79	13.1	13.48	13.98	14.25	15.13	16.13	17.35	17.47	18.97	20.43	21.23
7	F	-1.89	16.14	0.106	1.75	12.49	12.78	13.09	13.47	13.98	14.25	15.14	16.14	17.37	17.49	19.01	20.49	21.3
7.08	F	-1.89	16.16	0.107	1.75	12.48	12.77	13.08	13.47	13.97	14.25	15.14	16.16	17.39	17.52	19.05	20.55	21.37
7.17	F	-1.88	16.17	0.108	1.75	12.47	12.76	13.07	13.46	13.97	14.25	15.15	16.17	17.42	17.55	19.1	20.61	21.44
7.25	F	-1.88	16.19	0.109	1.76	12.46	12.75	13.07	13.46	13.97	14.25	15.16	16.19	17.45	17.57	19.14	20.68	21.52
7.33	F	-1.87	16.2	0.109	1.76	12.45	12.74	13.06	13.45	13.97	14.25	15.16	16.2	17.48	17.6	19.19	20.74	21.6
7.42	F	-1.87	16.22	0.11	1.76	12.44	12.74	13.06	13.45	13.97	14.25	15.17	16.22	17.51	17.64	19.24	20.81	21.68
7.5	F	-1.86	16.24	0.111	1.76	12.43	12.73	13.05	13.45	13.97	14.25	15.18	16.24	17.54	17.67	19.29	20.88	21.76
7.58	F	-1.85	16.26	0.112	1.76	12.43	12.72	13.04	13.44	13.97	14.26	15.19	16.26	17.57	17.7	19.34	20.96	21.85
7.67	F	-1.85	16.27	0.113	1.76	12.42	12.72	13.04	13.44	13.97	14.26	15.2	16.27	17.6	17.74	19.4	21.03	21.93
7.75	F	-1.84	16.29	0.114	1.77	12.41	12.71	13.03	13.44	13.97	14.26	15.21	16.29	17.64	17.77	19.45	21.11	22.03
7.83	F	-1.83	16.32	0.115	1.77	12.4	12.7	13.03	13.44	13.97	14.26	15.22	16.32	17.67	17.81	19.51	21.19	22.12
7.92	F	-1.83	16.34	0.116	1.77	12.39	12.7	13.03	13.43	13.97	14.27	15.23	16.34	17.71	17.85	19.57	21.27	22.22
8	F	-1.82	16.36	0.117	1.77	12.39	12.69	13.02	13.43	13.98	14.27	15.24	16.36	17.75	17.89	19.63	21.36	22.31
8.08	F	-1.81	16.38	0.118	1.77	12.38	12.69	13.02	13.43	13.98	14.28	15.25	16.38	17.79	17.93	19.69	21.44	22.41
8.17	F	-1.81	16.41	0.119	1.77	12.37	12.68	13.02	13.43	13.98	14.28	15.27	16.41	17.82	17.97	19.75	21.53	22.52
8.25	F	-1.8	16.43	0.12	1.77	12.37	12.68	13.01	13.43	13.98	14.29	15.28	16.43	17.87	18.01	19.82	21.62	22.62
8.33	F	-1.79	16.46	0.121	1.78	12.36	12.67	13.01	13.43	13.99	14.29	15.3	16.46	17.91	18.05	19.89	21.71	22.73
8.42	F	-1.79	16.49	0.122	1.78	12.36	12.67	13.01	13.43	13.99	14.3	15.31	16.49	17.95	18.1	19.95	21.81	22.84
8.5	F	-1.78	16.51	0.123	1.78	12.35	12.67	13.01	13.43	14	14.31	15.33	16.51	17.99	18.14	20.02	21.9	22.95
8.58	F	-1.77	16.54	0.124	1.78	12.35	12.66	13.01	13.44	14	14.32	15.34	16.54	18.04	18.19	20.09	22	23.07
8.67	F	-1.76	16.57	0.125	1.78	12.34	12.66	13.01	13.44	14.01	14.33	15.36	16.57	18.09	18.24	20.17	22.1	23.18
8.75	F	-1.76	16.6	0.126	1.78	12.34	12.66	13.01	13.44	14.02	14.34	15.38	16.6	18.13	18.29	20.24	22.2	23.3
8.83	F	-1.75	16.63	0.127	1.79	12.33	12.66	13.01	13.45	14.03	14.35	15.4	16.63	18.18	18.34	20.32	22.31	23.42
8.92	F	-1.74	16.66	0.128	1.79	12.33	12.66	13.01	13.45	14.03	14.36	15.42	16.66	18.23	18.39	20.39	22.41	23.55
9	F	-1.73	16.7	0.129	1.79	12.33	12.66	13.01	13.46	14.04	14.37	15.44	16.7	18.28	18.44	20.47	22.52	23.67
9.08	F	-1.73	16.73	0.13	1.79	12.33	12.66	13.01	13.46	14.05	14.38	15.46	16.73	18.34	18.5	20.55	22.63	23.8
9.17	F	-1.72	16.77	0.131	1.79	12.33	12.66	13.02	13.47	14.06	14.39	15.48	16.77	18.39	18.55	20.63	22.74	23.93
9.25	F	-1.71	16.8	0.132	1.79	12.33	12.66	13.02	13.48	14.08	14.41	15.51	16.8	18.44	18.61	20.71	22.85	24.05
9.33	F	-1.7	16.84	0.133	1.8	12.33	12.67	13.03	13.48	14.09	14.42	15.53	16.84	18.5	18.67	20.8	22.96	24.19
9.42	F	-1.69	16.88	0.134	1.8	12.33	12.67	13.04	13.49	14.1	14.44	15.56	16.88	18.56	18.73	20.88	23.08	24.32
9.5	F	-1.69	16.92	0.135	1.8	12.34	12.67	13.04	13.5	14.12	14.46	15.58	16.92	18.62	18.79	20.97	23.19	24.45
9.58	F	-1.68	16.96	0.136	1.8	12.34	12.68	13.05	13.52	14.13	14.48	15.61	16.96	18.68	18.85	21.06	23.31	24.59
9.67	F	-1.67	17	0.137	1.8	12.35	12.69	13.06	13.53	14.15	14.5	15.64	17	18.74	18.91	21.15	23.43	24.72
9.75	F	-1.66	17.05	0.138	1.8	12.35	12.7	13.07	13.54	14.17	14.52	15.67	17.05	18.8	18.98	21.24	23.55	24.86
9.83	F	-1.65	17.09	0.139	1.81	12.36	12.71	13.08	13.56	14.19	14.54	15.71	17.09	18.86	19.04	21.33	23.67	25
9.92	F	-1.64	17.14	0.14	1.81	12.37	12.72	13.1	13.57	14.21	14.56	15.74	17.14	18.93	19.11	21.42	23.79	25.13
10	F	-1.64	17.19	0.141	1.81	12.38	12.73	13.11	13.59	14.23	14.59	15.77	17.19	18.99	19.18	21.51	23.91	25.27
10.08	F	-1.63	17.24	0.142	1.81	12.39	12.74	13.13	13.61	14.26	14.62	15.81	17.24	19.06	19.25	21.61	24.03	25.41
10.17	F	-1.62	17.29	0.143	1.81	12.4	12.76	13.15	13.63	14.28	14.64	15.85	17.29	19.13	19.32	21.7	24.15	25.55
10.25	F	-1.61	17.34	0.144	1.81	12.42	12.77	13.16	13.65	14.31	14.67	15.89	17.34	19.2	19.39	21.8	24.28	25.69
10.33	F	-1.6	17.39	0.145	1.82	12.43	12.79	13.18	13.68	14.34	14.7	15.93	17.39	19.27	19.46	21.9	24.4	25.83
10.42	F	-1.59	17.45	0.146	1.82	12.45	12.81	13.21	13.7	14.37	14.74	15.97	17.45	19.34	19.54	22	24.52	25.96
10.5	F	-1.58	17.5	0.146	1.82	12.47	12.83	13.23	13.73	14.4	14.77	16.01	17.5	19.42	19.61	22.1	24.65	26.1
10.58	F	-1.57	17.56	0.147	1.82	12.49	12.86	13.26	13.76	14.43	14.81	16.06	17.56	19.49	19.69	22.2	24.77	26.24
10.67	F	-1.57	17.62	0.148	1.82	12.51	12.88	13.28	13.79	14.47	14.84	16.1	17.62	19.57	19.77	22.3	24.89	26.37
10.75	F	-1.56	17.68	0.149	1.82	12.53	12.9	13.31	13.82	14.5	14.88	16.15	17.68	19.65	19.85	22.4	25.02	26.51
10.83	F	-1.55	17.74	0.149	1.82	12.56	12.93	13.34	13.85	14.54	14.92	16.2	17.74	19.73	19.93	22.5	25.14	26.64
10.92	F	-1.54	17.81	0.15	1.83	12.58	12.96	13.37	13.89	14.58	14.96	16.25	17.81	19.8	20.01	22.6	25.26	26.78
11	F	-1.53	17.87	0.151	1.83	12.61	12.99	13.4	13.92	14.62	15	16.3	17.87	19.88	20.09	22.7	25.38	26.91
11.08	F	-1.52	17.93	0.151	1.83	12.64	13.02	13.43	13.96	14.66	15.05	16.36	17.93	19.96	20.17	22.8	25.5	27.04
11.17	F	-1.51	18	0.152	1.83	12.67	13.05	13.47	14	14.7	15.09	16.41	18	20.05	20.25	22.9	25.62	27.17
11.25	F	-1.51	18.07	0.152	1.83	12.7	13.09	13.51	14.04	14.74	15.14	16.46	18.07	20.13	20.34	23.01	25.74	27.29
11.33	F	-1.5	18.14	0.153	1.83	12.73	13.12	13.54	14.08	14.79	15.19	16.52	18.14	20.21	20.42	23.11	25.86	27.42
11.42	F	-1.49	18.2	0.153	1.84	12.77	13.16	13.58	14.12	14.84	15.24	16.58	18.2	20.29	20.51	23.21	25.97	27.54
11.5	F	-1.48	18.27	0.153	1.84	12.8	13.19	13.62	14.16	14.88	15.29	16.64	18.27	20.38	20.59	23.31	26.09	27.66
11.58	F	-1.47	18.34	0.154	1.84	12.84	13.23	13.66	14.2	14.93	15.34	16.7	18.34	20.46	20.68	23.41	26.2	27.78
11.67	F	-1.46	18.42	0.154	1.84	12.88	13.27	13.7	14.25	14.98	15.39	16.76	18.42	20.55	20.76	23.51	26.31	27.9
11.75	F	-1.46	18.49	0.154	1.84	12.92	13.31	13.75	14.3	15.03	15.44	16.82	18.49	20.63	20.85	23.61	26.42	28.01
11.83	F	-1.45	18.56	0.155	1.84	12.96	13.36	13.79	14.34	15.08	15.5	16.88	18.56	20.72	20.93	23.71	26.53	28.12
11.92	F	-1.44	18.63	0.155	1.85	13	13.4	13.84	14.39	15.14	15.55	16.94	18.63	20.8	21.02	23.8	26.63	28.23
12	F	-1.43	18.71	0.155	1.85	13.04	13.44	13.88	14.44	15.19	15.61	17.01	18.71	20.88	21.11	23.9	26.74	28.34
12.08	F	-1.42	18.78	0.155	1.85	13.08	13.49	13.93	14.49	15.24	15.66	17.07	18.78	20.97	21.19	24	26.84	28.44
12.17	F	-1.42	18.85	0.155	1.85	13.12	13.53	13.98	14.54	15.3	15.72	17.14	18.85	21.05	21.28	24.09	26.94	28.54
12.25	F	-1.41	18.93	0.156	1.85	13.17	13.58	14.03	14.59	15.35	15.78	17.2	18.93	21.14	21.36	24.19	27.04	28.64
12.33	F	-1.4	19	0.156	1.85	13.21	13.63	14.08	14.65	15.41	15.84	17.27	19	21.22	21.45	24.28	27.13	28.74
12.42	F	-1.39	19.07	0.156	1.86	13.26	13.67	14.13	14.7	15.47	15.9	17.33	19.07	21.3	21.53	24.37	27.23	28.83
12.5	F	-1.39	19.15	0.156	1.86	13.31	13.72	14.18	14.75	15.52	15.95	17.4	19.15	21.39	21.61	24.46	27.32	28.92
12.58	F	-1.38	19.22	0.156	1.86	13.35	13.77	14.23	14.81	15.58	16.01	17.46	19.22	21.47	21.7	24.55	27.41	29.01
12.67	F	-1.37	19.3	0.156	1.86	13.4	13.82	14.28	14.86	15.64	16.07	17.53	19.3	21.55	21.78	24.64	27.5	29.09
12.75	F	-1.36	19.37	0.156	1.86	13.45	13.87	14.33	14.92	15.7	16.13	17.6	19.37	21.63	21.86	24.72	27.58	29.17
12.83	F	-1.36	19.44	0.156	1.86	13.5	13.92	14.39	14.97	15.76	16.2	17.66	19.44	21.71	21.94	24.81	27.66	29.25
12.92	F	-1.35	19.52	0.155	1.87	13.55	13.97	14.44	15.03	15.82	16.26	17.73	19.52	21.79	22.02	24.89	27.74	29.33
13	F	-1.34	19.59	0.155	1.87	13.6	14.03	14.49	15.09	15.88	16.32	17.8	19.59	21.87	22.1	24.97	27.82	29.4
13.08	F	-1.34	19.66	0.155	1.87	13.65	14.08	14.55	15.14	15.94	16.38	17.86	19.66	21.95	22.18	25.05	27.9	29.47
13.17	F	-1.33	19.73	0.155	1.87	13.7	14.13	14.6	15.2	16	16.44	17.93	19.73	22.03	22.26	25.13	27.97	29.54
13.25	F	-1.32	19.8	0.155	1.87	13.75	14.18	14.66	15.26	16.06	16.5	17.99	19.8	22.1	22.33	25.2	28.04	29.6
13.33	F	-1.32	19.88	0.155	1.87	13.8	14.24	14.71	15.31	16.11	16.56	18.06	19.88	22.18	22.41	25.28	28.11	29.66
13.42	F	-1.31	19.95	0.154	1.88	13.86	14.29	14.77	15.37	16.17	16.62	18.13	19.95	22.25	22.48	25.35	28.17	29.72
13.5	F	-1.3	20.02	0.154	1.88	13.91	14.35	14.82	15.43	16.23	16.68	18.19	20.02	22.32	22.55	25.42	28.23	29.78
13.58	F	-1.3	20.08	0.154	1.88	13.96	14.4	14.88	15.48	16.29	16.75	18.26	20.08	22.4	22.63	25.49	28.3	29.83
13.67	F	-1.29	20.15	0.153	1.88	14.01	14.45	14.93	15.54	16.35	16.81	18.32	20.15	22.47	22.7	25.56	28.35	29.88
13.75	F	-1.29	20.22	0.153	1.88	14.06	14.51	14.99	15.6	16.41	16.87	18.38	20.22	22.54	22.77	25.63	28.41	29.93
13.83	F	-1.28	20.29	0.153	1.88	14.12	14.56	15.05	15.66	16.47	16.93	18.45	20.29	22.6	22.83	25.69	28.46	29.98
13.92	F	-1.28	20.35	0.152	1.88	14.17	14.61	15.1	15.71	16.53	16.99	18.51	20.35	22.67	22.9	25.75	28.52	30.02
14	F	-1.27	20.42	0.152	1.89	14.22	14.67	15.16	15.77	16.59	17.05	18.57	20.42	22.74	22.97	25.81	28.57	30.06
14.08	F	-1.26	20.48	0.152	1.89	14.28	14.72	15.21	15.83	16.65	17.11	18.64	20.48	22.8	23.03	25.87	28.62	30.1
14.17	F	-1.26	20.54	0.151	1.89	14.33	14.78	15.27	15.88	16.71	17.16	18.7	20.54	22.86	23.1	25.93	28.66	30.14
14.25	F	-1.25	20.61	0.151	1.89	14.38	14.83	15.32	15.94	16.76	17.22	18.76	20.61	22.93	23.16	25.99	28.71	30.18
14.33	F	-1.25	20.67	0.15	1.89	14.43	14.88	15.37	15.99	16.82	17.28	18.82	20.67	22.99	23.22	26.04	28.75	30.21
14.42	F	-1.24	20.73	0.15	1.89	14.48	14.94	15.43	16.05	16.88	17.34	18.88	20.73	23.05	23.28	26.09	28.79	30.24
14.5	F	-1.24	20.79	0.149	1.9	14.53	14.99	15.48	16.1	16.93	17.39	18.93	20.79	23.11	23.34	26.14	28.83	30.27
14.58	F	-1.23	20.85	0.149	1.9	14.59	15.04	15.53	16.16	16.99	17.45	18.99	20.85	23.16	23.39	26.19	28.87	30.3
14.67	F	-1.23	20.9	0.149	1.9	14.64	15.09	15.59	16.21	17.04	17.5	19.05	20.9	23.22	23.45	26.24	28.9	30.33
14.75	F	-1.22	20.96	0.148	1.9	14.69	15.14	15.64	16.26	17.09	17.56	19.1	20.96	23.28	23.5	26.29	28.94	30.36
14.83	F	-1.22	21.02	0.148	1.9	14.74	15.19	15.69	16.31	17.15	17.61	19.16	21.02	23.33	23.56	26.34	28.97	30.38
14.92	F	-1.22	21.07	0.147	1.9	14.78	15.24	15.74	16.36	17.2	17.66	19.21	21.07	23.38	23.61	26.38	29	30.4
15	F	-1.21	21.12	0.147	1.91	14.83	15.29	15.79	16.42	17.25	17.72	19.26	21.12	23.43	23.66	26.43	29.04	30.43
15.08	F	-1.21	21.18	0.146	1.91	14.88	15.34	15.84	16.47	17.3	17.77	19.32	21.18	23.48	23.71	26.47	29.07	30.45
15.17	F	-1.2	21.23	0.146	1.91	14.93	15.39	15.89	16.51	17.35	17.82	19.37	21.23	23.53	23.76	26.51	29.1	30.47
15.25	F	-1.2	21.28	0.146	1.91	14.97	15.43	15.93	16.56	17.4	17.87	19.42	21.28	23.58	23.81	26.55	29.13	30.49
15.33	F	-1.2	21.33	0.145	1.91	15.02	15.48	15.98	16.61	17.45	17.91	19.47	21.33	23.63	23.86	26.59	29.15	30.51
15.42	F	-1.19	21.38	0.145	1.91	15.06	15.52	16.03	16.66	17.5	17.96	19.51	21.38	23.68	23.9	26.63	29.18	30.53
15.5	F	-1.19	21.42	0.144	1.92	15.11	15.57	16.07	16.7	17.54	18.01	19.56	21.42	23.72	23.95	26.67	29.21	30.55
15.58	F	-1.18	21.47	0.144	1.92	15.15	15.61	16.11	16.75	17.59	18.05	19.61	21.47	23.77	23.99	26.71	29.24	30.57
15.67	F	-1.18	21.51	0.144	1.92	15.19	15.65	16.16	16.79	17.63	18.1	19.65	21.51	23.81	24.03	26.74	29.26	30.6
15.75	F	-1.18	21.56	0.143	1.92	15.23	15.69	16.2	16.83	17.67	18.14	19.7	21.56	23.85	24.08	26.78	29.29	30.62
15.83	F	-1.17	21.6	0.143	1.92	15.27	15.74	16.24	16.87	17.72	18.18	19.74	21.6	23.89	24.12	26.82	29.32	30.64
15.92	F	-1.17	21.64	0.143	1.92	15.31	15.77	16.28	16.91	17.76	18.22	19.78	21.64	23.94	24.16	26.85	29.34	30.66
16	F	-1.17	21.69	0.142	1.93	15.35	15.81	16.32	16.95	17.8	18.26	19.82	21.69	23.98	24.2	26.89	29.37	30.68
16.08	F	-1.16	21.73	0.142	1.93	15.39	15.85	16.36	16.99	17.84	18.3	19.86	21.73	24.02	24.24	26.92	29.4	30.7
16.17	F	-1.16	21.77	0.142	1.93	15.42	15.89	16.39	17.03	17.87	18.34	19.9	21.77	24.06	24.28	26.95	29.42	30.72
16.25	F	-1.16	21.81	0.141	1.93	15.46	15.92	16.43	17.07	17.91	18.38	19.94	21.81	24.09	24.32	26.99	29.45	30.74
16.33	F	-1.15	21.84	0.141	1.93	15.49	15.96	16.46	17.1	17.95	18.42	19.98	21.84	24.13	24.35	27.02	29.48	30.76
16.42	F	-1.15	21.88	0.141	1.93	15.52	15.99	16.5	17.14	17.98	18.45	20.01	21.88	24.17	24.39	27.05	29.5	30.78
16.5	F	-1.15	21.92	0.141	1.94	15.56	16.02	16.53	17.17	18.02	18.49	20.05	21.92	24.21	24.43	27.09	29.53	30.8
16.58	F	-1.14	21.95	0.14	1.94	15.59	16.06	16.56	17.2	18.05	18.52	20.08	21.95	24.24	24.46	27.12	29.55	30.82
16.67	F	-1.14	21.99	0.14	1.94	15.62	16.09	16.6	17.23	18.08	18.55	20.12	21.99	24.28	24.5	27.15	29.58	30.85
16.75	F	-1.14	22.02	0.14	1.94	15.65	16.12	16.63	17.27	18.12	18.59	20.15	22.02	24.31	24.53	27.18	29.61	30.87
16.83	F	-1.13	22.06	0.14	1.94	15.68	16.15	16.66	17.3	18.15	18.62	20.18	22.06	24.35	24.57	27.21	29.63	30.89
16.92	F	-1.13	22.09	0.14	1.94	15.71	16.18	16.69	17.33	18.18	18.65	20.22	22.09	24.38	24.6	27.25	29.66	30.91
17	F	-1.13	22.12	0.139	1.95	15.73	16.2	16.71	17.35	18.21	18.68	20.25	22.12	24.41	24.63	27.28	29.69	30.94
17.08	F	-1.12	22.16	0.139	1.95	15.76	16.23	16.74	17.38	18.23	18.71	20.28	22.16	24.45	24.67	27.31	29.71	30.96
17.17	F	-1.12	22.19	0.139	1.95	15.79	16.26	16.77	17.41	18.26	18.73	20.31	22.19	24.48	24.7	27.34	29.74	30.98
17.25	F	-1.12	22.22	0.139	1.95	15.81	16.28	16.79	17.44	18.29	18.76	20.34	22.22	24.51	24.73	27.37	29.77	31.01
17.33	F	-1.11	22.25	0.139	1.95	15.83	16.31	16.82	17.46	18.32	18.79	20.36	22.25	24.54	24.76	27.4	29.79	31.03
17.42	F	-1.11	22.28	0.139	1.95	15.86	16.33	16.84	17.49	18.34	18.82	20.39	22.28	24.57	24.79	27.43	29.82	31.06
17.5	F	-1.11	22.31	0.139	1.96	15.88	16.35	16.87	17.51	18.37	18.84	20.42	22.31	24.6	24.82	27.46	29.85	31.08
17.58	F	-1.11	22.33	0.139	1.96	15.9	16.38	16.89	17.53	18.39	18.87	20.44	22.33	24.63	24.85	27.49	29.87	31.1
17.67	F	-1.1	22.36	0.139	1.96	15.93	16.4	16.91	17.56	18.42	18.89	20.47	22.36	24.66	24.88	27.52	29.9	31.13
17.75	F	-1.1	22.39	0.138	1.96	15.95	16.42	16.93	17.58	18.44	18.91	20.5	22.39	24.69	24.91	27.54	29.92	31.15
17.83	F	-1.1	22.42	0.138	1.96	15.97	16.44	16.96	17.6	18.46	18.94	20.52	22.42	24.72	24.94	27.57	29.95	31.17
17.92	F	-1.09	22.44	0.138	1.96	15.99	16.46	16.98	17.62	18.48	18.96	20.54	22.44	24.75	24.97	27.6	29.97	31.2
18	F	-1.09	22.47	0.138	1.97	16.01	16.48	17	17.64	18.51	18.98	20.57	22.47	24.78	25	27.63	30	31.22
18.08	F	-1.09	22.49	0.138	1.97	16.03	16.5	17.02	17.67	18.53	19	20.59	22.49	24.8	25.02	27.65	30.02	31.24
18.17	F	-1.08	22.52	0.138	1.97	16.04	16.52	17.04	17.69	18.55	19.03	20.61	22.52	24.83	25.05	27.68	30.05	31.27
18.25	F	-1.08	22.54	0.138	1.97	16.06	16.54	17.06	17.71	18.57	19.05	20.64	22.54	24.86	25.08	27.71	30.07	31.29
18.33	F	-1.08	22.57	0.138	1.97	16.08	16.56	17.07	17.72	18.59	19.07	20.66	22.57	24.88	25.1	27.73	30.1	31.31
18.42	F	-1.07	22.59	0.138	1.98	16.1	16.57	17.09	17.74	18.61	19.09	20.68	22.59	24.91	25.13	27.76	30.12	31.33
18.5	F	-1.07	22.61	0.138	1.98	16.11	16.59	17.11	17.76	18.63	19.11	20.7	22.61	24.93	25.16	27.78	30.14	31.35
18.58	F	-1.07	22.64	0.138	1.98	16.13	16.61	17.13	17.78	18.64	19.12	20.72	22.64	24.96	25.18	27.81	30.17	31.38
18.67	F	-1.07	22.66	0.138	1.98	16.15	16.62	17.14	17.8	18.66	19.14	20.74	22.66	24.98	25.21	27.83	30.19	31.4
18.75	F	-1.06	22.68	0.138	1.98	16.16	16.64	17.16	17.81	18.68	19.16	20.76	22.68	25.01	25.23	27.86	30.21	31.42
18.83	F	-1.06	22.7	0.138	1.98	16.18	16.66	17.18	17.83	18.7	19.18	20.78	22.7	25.03	25.25	27.88	30.23	31.44
18.92	F	-1.06	22.72	0.138	1.99	16.19	16.67	17.19	17.85	18.71	19.2	20.8	22.72	25.05	25.28	27.91	30.26	31.46
19	F	-1.05	22.74	0.138	1.99	16.21	16.69	17.21	17.86	18.73	19.21	20.82	22.74	25.08	25.3	27.93	30.28	31.48
19.08	F	-1.05	22.76	0.138	1.99	16.22	16.7	17.22	17.88	18.75	19.23	20.84	22.76	25.1	25.32	27.95	30.3	31.5
19.17	F	-1.05	22.78	0.138	1.99	16.23	16.71	17.24	17.89	18.76	19.25	20.85	22.78	25.12	25.35	27.98	30.32	31.52
19.25	F	-1.04	22.8	0.138	1.99	16.25	16.73	17.25	17.91	18.78	19.26	20.87	22.8	25.14	25.37	28	30.34	31.54
19.33	F	-1.04	22.82	0.138	1.99	16.26	16.74	17.27	17.92	18.79	19.28	20.89	22.82	25.17	25.39	28.02	30.36	31.56
19.42	F	-1.04	22.84	0.138	2	16.27	16.76	17.28	17.93	18.81	19.29	20.9	22.84	25.19	25.41	28.04	30.38	31.58
19.5	F	-1.04	22.86	0.138	2	16.29	16.77	17.29	17.95	18.82	19.31	20.92	22.86	25.21	25.43	28.06	30.41	31.6
19.58	F	-1.03	22.88	0.138	2	16.3	16.78	17.3	17.96	18.84	19.32	20.94	22.88	25.23	25.45	28.09	30.43	31.62
19.67	F	-1.03	22.9	0.138	2	16.31	16.79	17.32	17.97	18.85	19.33	20.95	22.9	25.25	25.47	28.11	30.45	31.64
19.75	F	-1.03	22.92	0.138	2	16.32	16.8	17.33	17.99	18.86	19.35	20.97	22.92	25.27	25.49	28.13	30.47	31.66
19.83	F	-1.02	22.93	0.138	2	16.33	16.81	17.34	18	18.88	19.36	20.98	22.93	25.29	25.51	28.15	30.48	31.67
19.92	F	-1.02	22.95	0.138	2.01	16.34	16.83	17.35	18.01	18.89	19.37	21	22.95	25.31	25.53	28.17	30.5	31.69
20	F	-1.02	22.97	0.138	2.01	16.35	16.84	17.36	18.02	18.9	19.39	21.01	22.97	25.33	25.55	28.19	30.52	31.71

## Sheet: International Vs. Syrian
Age	Sex	Underweight Grade 3			Underweight Grade 2			Underweight Grade 1			Overweight			Obesity
		< 16 (kg/cm2) at age 18			< 17 (kg/cm2) at age 18			< 18.5 (kg/cm2) at age 18			≥ 25 (kg/cm2) at age 18			≥ 30 (kg/cm2) at age 18
		International	Syrian	Difference	International	Syrian	Difference	International	Syrian	Difference	International	Syrian	Difference	International	Syrian	Difference
2	M	13.6	13.92	-0.32	14.29	14.58	-0.29	15.24	15.45	-0.21	18.36	17.7	0.66	19.99	19.75	0.24
2.08	M	13.58	13.89	-0.31	14.26	14.55	-0.29	15.2	15.42	-0.22	18.31	17.68	0.63	19.95	19.73	0.22
2.17	M	13.55	13.86	-0.31	14.23	14.52	-0.29	15.16	15.39	-0.23	18.26	17.65	0.61	19.9	19.7	0.2
2.25	M	13.52	13.84	-0.32	14.2	14.49	-0.29	15.13	15.36	-0.23	18.22	17.63	0.59	19.85	19.69	0.16
2.33	M	13.5	13.81	-0.31	14.17	14.47	-0.3	15.09	15.33	-0.24	18.17	17.61	0.56	19.81	19.67	0.14
2.42	M	13.47	13.78	-0.31	14.14	14.44	-0.3	15.06	15.3	-0.24	18.13	17.58	0.55	19.77	19.65	0.12
2.5	M	13.44	13.75	-0.31	14.11	14.41	-0.3	15.02	15.27	-0.25	18.09	17.56	0.53	19.73	19.63	0.1
2.58	M	13.42	13.73	-0.31	14.08	14.38	-0.3	14.99	15.25	-0.26	18.05	17.54	0.51	19.68	19.61	0.07
2.67	M	13.39	13.7	-0.31	14.05	14.35	-0.3	14.95	15.22	-0.27	18	17.51	0.49	19.64	19.59	0.05
2.75	M	13.37	13.67	-0.3	14.02	14.32	-0.3	14.92	15.19	-0.27	17.97	17.49	0.48	19.61	19.57	0.04
2.83	M	13.34	13.64	-0.3	13.99	14.3	-0.31	14.89	15.16	-0.27	17.93	17.47	0.46	19.57	19.56	0.01
2.92	M	13.32	13.61	-0.29	13.96	14.27	-0.31	14.86	15.13	-0.27	17.89	17.45	0.44	19.54	19.54	0
3	M	13.3	13.59	-0.29	13.94	14.24	-0.3	14.83	15.1	-0.27	17.85	17.43	0.42	19.5	19.52	-0.02
3.08	M	13.27	13.56	-0.29	13.91	14.21	-0.3	14.8	15.08	-0.28	17.82	17.41	0.41	19.47	19.51	-0.04
3.17	M	13.25	13.53	-0.28	13.89	14.18	-0.29	14.77	15.05	-0.28	17.79	17.38	0.41	19.44	19.49	-0.05
3.25	M	13.23	13.51	-0.28	13.86	14.16	-0.3	14.74	15.02	-0.28	17.75	17.36	0.39	19.41	19.47	-0.06
3.33	M	13.21	13.48	-0.27	13.84	14.13	-0.29	14.71	14.99	-0.28	17.72	17.34	0.38	19.38	19.46	-0.08
3.42	M	13.19	13.45	-0.26	13.81	14.1	-0.29	14.68	14.96	-0.28	17.69	17.32	0.37	19.36	19.44	-0.08
3.5	M	13.16	13.43	-0.27	13.79	14.07	-0.28	14.66	14.94	-0.28	17.66	17.3	0.36	19.33	19.43	-0.1
3.58	M	13.14	13.4	-0.26	13.76	14.05	-0.29	14.63	14.91	-0.28	17.63	17.28	0.35	19.31	19.42	-0.11
3.67	M	13.12	13.37	-0.25	13.74	14.02	-0.28	14.61	14.88	-0.27	17.61	17.26	0.35	19.29	19.41	-0.12
3.75	M	13.1	13.35	-0.25	13.72	14	-0.28	14.58	14.86	-0.28	17.58	17.25	0.33	19.27	19.4	-0.13
3.83	M	13.08	13.32	-0.24	13.7	13.97	-0.27	14.56	14.83	-0.27	17.56	17.23	0.33	19.25	19.39	-0.14
3.92	M	13.06	13.3	-0.24	13.67	13.94	-0.27	14.53	14.81	-0.28	17.54	17.21	0.33	19.24	19.38	-0.14
4	M	13.04	13.27	-0.23	13.65	13.92	-0.27	14.51	14.78	-0.27	17.52	17.2	0.32	19.23	19.37	-0.14
4.08	M	13.02	13.25	-0.23	13.63	13.89	-0.26	14.49	14.76	-0.27	17.5	17.18	0.32	19.21	19.36	-0.15
4.17	M	13	13.22	-0.22	13.61	13.87	-0.26	14.46	14.73	-0.27	17.48	17.17	0.31	19.21	19.35	-0.14
4.25	M	12.98	13.2	-0.22	13.59	13.84	-0.25	14.44	14.71	-0.27	17.46	17.15	0.31	19.2	19.35	-0.15
4.33	M	12.96	13.17	-0.21	13.57	13.82	-0.25	14.42	14.69	-0.27	17.45	17.14	0.31	19.2	19.34	-0.14
4.42	M	12.94	13.15	-0.21	13.55	13.79	-0.24	14.4	14.66	-0.26	17.44	17.13	0.31	19.2	19.34	-0.14
4.5	M	12.92	13.13	-0.21	13.53	13.77	-0.24	14.38	14.64	-0.26	17.43	17.11	0.32	19.2	19.34	-0.14
4.58	M	12.9	13.1	-0.2	13.51	13.75	-0.24	14.36	14.62	-0.26	17.42	17.1	0.32	19.2	19.34	-0.14
4.67	M	12.88	13.08	-0.2	13.49	13.73	-0.24	14.34	14.6	-0.26	17.41	17.09	0.32	19.21	19.34	-0.13
4.75	M	12.86	13.06	-0.2	13.47	13.7	-0.23	14.32	14.58	-0.26	17.4	17.08	0.32	19.22	19.34	-0.12
4.83	M	12.84	13.04	-0.2	13.44	13.68	-0.24	14.3	14.56	-0.26	17.4	17.08	0.32	19.23	19.34	-0.11
4.92	M	12.82	13.01	-0.19	13.42	13.66	-0.24	14.28	14.54	-0.26	17.39	17.07	0.32	19.25	19.35	-0.1
5	M	12.8	12.99	-0.19	13.4	13.64	-0.24	14.26	14.52	-0.26	17.39	17.06	0.33	19.27	19.35	-0.08
5.08	M	12.78	12.97	-0.19	13.38	13.62	-0.24	14.24	14.5	-0.26	17.39	17.06	0.33	19.29	19.36	-0.07
5.17	M	12.75	12.95	-0.2	13.36	13.6	-0.24	14.22	14.48	-0.26	17.4	17.05	0.35	19.32	19.37	-0.05
5.25	M	12.73	12.93	-0.2	13.34	13.58	-0.24	14.2	14.46	-0.26	17.4	17.05	0.35	19.35	19.38	-0.03
5.33	M	12.71	12.92	-0.21	13.32	13.57	-0.25	14.18	14.45	-0.27	17.41	17.05	0.36	19.38	19.39	-0.01
5.42	M	12.69	12.9	-0.21	13.3	13.55	-0.25	14.17	14.43	-0.26	17.41	17.04	0.37	19.42	19.41	0.01
5.5	M	12.66	12.88	-0.22	13.27	13.53	-0.26	14.15	14.42	-0.27	17.42	17.04	0.38	19.46	19.42	0.04
5.58	M	12.64	12.86	-0.22	13.25	13.51	-0.26	14.13	14.4	-0.27	17.44	17.04	0.4	19.5	19.44	0.06
5.67	M	12.62	12.85	-0.23	13.23	13.5	-0.27	14.11	14.39	-0.28	17.45	17.05	0.4	19.55	19.46	0.09
5.75	M	12.6	12.83	-0.23	13.21	13.48	-0.27	14.1	14.38	-0.28	17.46	17.05	0.41	19.59	19.48	0.11
5.83	M	12.58	12.82	-0.24	13.19	13.47	-0.28	14.08	14.36	-0.28	17.48	17.06	0.42	19.65	19.5	0.15
5.92	M	12.56	12.8	-0.24	13.18	13.45	-0.27	14.07	14.35	-0.28	17.5	17.06	0.44	19.7	19.52	0.18
6	M	12.54	12.79	-0.25	13.16	13.44	-0.28	14.06	14.34	-0.28	17.52	17.07	0.45	19.76	19.55	0.21
6.08	M	12.52	12.77	-0.25	13.14	13.43	-0.29	14.04	14.33	-0.29	17.54	17.08	0.46	19.82	19.57	0.25
6.17	M	12.5	12.76	-0.26	13.12	13.42	-0.3	14.03	14.32	-0.29	17.56	17.09	0.47	19.88	19.61	0.27
6.25	M	12.48	12.75	-0.27	13.11	13.41	-0.3	14.02	14.31	-0.29	17.59	17.1	0.49	19.94	19.64	0.3
6.33	M	12.47	12.74	-0.27	13.1	13.4	-0.3	14.01	14.31	-0.3	17.62	17.11	0.51	20.01	19.67	0.34
6.42	M	12.45	12.72	-0.27	13.08	13.39	-0.31	14.01	14.3	-0.29	17.64	17.12	0.52	20.08	19.71	0.37
6.5	M	12.44	12.71	-0.27	13.07	13.38	-0.31	14	14.29	-0.29	17.67	17.14	0.53	20.15	19.74	0.41
6.58	M	12.43	12.7	-0.27	13.06	13.37	-0.31	14	14.29	-0.29	17.7	17.15	0.55	20.22	19.78	0.44
6.67	M	12.42	12.69	-0.27	13.06	13.36	-0.3	13.99	14.28	-0.29	17.73	17.17	0.56	20.29	19.83	0.46
6.75	M	12.41	12.68	-0.27	13.05	13.35	-0.3	13.99	14.28	-0.29	17.77	17.19	0.58	20.36	19.87	0.49
6.83	M	12.4	12.68	-0.28	13.05	13.35	-0.3	13.99	14.28	-0.29	17.8	17.21	0.59	20.44	19.92	0.52
6.92	M	12.39	12.67	-0.28	13.04	13.34	-0.3	13.99	14.27	-0.28	17.84	17.23	0.61	20.51	19.97	0.54
7	M	12.39	12.66	-0.27	13.04	13.33	-0.29	14	14.27	-0.27	17.88	17.26	0.62	20.59	20.02	0.57
7.08	M	12.39	12.65	-0.26	13.04	13.33	-0.29	14	14.27	-0.27	17.91	17.28	0.63	20.66	20.07	0.59
7.17	M	12.39	12.65	-0.26	13.04	13.33	-0.29	14.01	14.27	-0.26	17.95	17.31	0.64	20.74	20.13	0.61
7.25	M	12.39	12.64	-0.25	13.04	13.32	-0.28	14.02	14.27	-0.25	17.99	17.33	0.66	20.82	20.18	0.64
7.33	M	12.39	12.64	-0.25	13.05	13.32	-0.27	14.02	14.27	-0.25	18.04	17.36	0.68	20.9	20.24	0.66
7.42	M	12.39	12.63	-0.24	13.05	13.32	-0.27	14.04	14.28	-0.24	18.08	17.39	0.69	20.98	20.3	0.68
7.5	M	12.39	12.63	-0.24	13.06	13.32	-0.26	14.05	14.28	-0.23	18.12	17.42	0.7	21.06	20.36	0.7
7.58	M	12.4	12.63	-0.23	13.07	13.31	-0.24	14.06	14.28	-0.22	18.17	17.45	0.72	21.14	20.43	0.71
7.67	M	12.4	12.62	-0.22	13.07	13.31	-0.24	14.07	14.29	-0.22	18.21	17.49	0.72	21.22	20.5	0.72
7.75	M	12.41	12.62	-0.21	13.08	13.32	-0.24	14.09	14.29	-0.2	18.26	17.52	0.74	21.3	20.57	0.73
7.83	M	12.41	12.62	-0.21	13.09	13.32	-0.23	14.1	14.3	-0.2	18.31	17.56	0.75	21.39	20.63	0.76
7.92	M	12.42	12.62	-0.2	13.1	13.32	-0.22	14.12	14.31	-0.19	18.36	17.6	0.76	21.47	20.71	0.76
8	M	12.43	12.62	-0.19	13.11	13.32	-0.21	14.13	14.31	-0.18	18.41	17.64	0.77	21.56	20.79	0.77
8.08	M	12.44	12.62	-0.18	13.13	13.32	-0.19	14.15	14.32	-0.17	18.46	17.68	0.78	21.65	20.86	0.79
8.17	M	12.44	12.62	-0.18	13.14	13.33	-0.19	14.17	14.33	-0.16	18.51	17.72	0.79	21.74	20.95	0.79
8.25	M	12.45	12.62	-0.17	13.15	13.33	-0.18	14.18	14.34	-0.16	18.56	17.76	0.8	21.83	21.02	0.81
8.33	M	12.46	12.62	-0.16	13.16	13.34	-0.18	14.2	14.35	-0.15	18.62	17.8	0.82	21.92	21.1	0.82
8.42	M	12.47	12.63	-0.16	13.17	13.34	-0.17	14.22	14.36	-0.14	18.67	17.85	0.82	22.02	21.2	0.82
8.5	M	12.48	12.63	-0.15	13.19	13.35	-0.16	14.24	14.37	-0.13	18.73	17.89	0.84	22.11	21.28	0.83
8.58	M	12.49	12.63	-0.14	13.2	13.35	-0.15	14.26	14.38	-0.12	18.78	17.94	0.84	22.21	21.37	0.84
8.67	M	12.5	12.64	-0.14	13.21	13.36	-0.15	14.28	14.4	-0.12	18.84	17.99	0.85	22.31	21.46	0.85
8.75	M	12.51	12.64	-0.13	13.23	13.37	-0.14	14.3	14.41	-0.11	18.9	18.04	0.86	22.41	21.55	0.86
8.83	M	12.52	12.65	-0.13	13.24	13.38	-0.14	14.32	14.42	-0.1	18.95	18.09	0.86	22.51	21.64	0.87
8.92	M	12.53	12.65	-0.12	13.25	13.39	-0.14	14.34	14.44	-0.1	19.01	18.14	0.87	22.61	21.74	0.87
9	M	12.54	12.66	-0.12	13.27	13.4	-0.13	14.36	14.45	-0.09	19.07	18.19	0.88	22.71	21.84	0.87
9.08	M	12.55	12.66	-0.11	13.28	13.41	-0.13	14.38	14.47	-0.09	19.13	18.25	0.88	22.82	21.93	0.89
9.17	M	12.56	12.67	-0.11	13.3	13.42	-0.12	14.4	14.49	-0.09	19.19	18.3	0.89	22.92	22.04	0.88
9.25	M	12.58	12.68	-0.1	13.31	13.43	-0.12	14.42	14.5	-0.08	19.25	18.36	0.89	23.03	22.14	0.89
9.33	M	12.59	12.69	-0.1	13.33	13.44	-0.11	14.44	14.52	-0.08	19.31	18.41	0.9	23.13	22.24	0.89
9.42	M	12.6	12.7	-0.1	13.35	13.45	-0.1	14.47	14.54	-0.07	19.37	18.47	0.9	23.24	22.35	0.89
9.5	M	12.61	12.71	-0.1	13.36	13.46	-0.1	14.49	14.56	-0.07	19.43	18.53	0.9	23.34	22.45	0.89
9.58	M	12.63	12.72	-0.09	13.38	13.48	-0.1	14.51	14.58	-0.07	19.49	18.59	0.9	23.45	22.55	0.9
9.67	M	12.64	12.73	-0.09	13.4	13.49	-0.09	14.53	14.6	-0.07	19.55	18.65	0.9	23.55	22.67	0.88
9.75	M	12.65	12.74	-0.09	13.41	13.51	-0.1	14.56	14.62	-0.06	19.61	18.71	0.9	23.66	22.77	0.89
9.83	M	12.67	12.75	-0.08	13.43	13.52	-0.09	14.58	14.64	-0.06	19.67	18.77	0.9	23.76	22.88	0.88
9.92	M	12.68	12.76	-0.08	13.45	13.54	-0.09	14.61	14.66	-0.05	19.74	18.83	0.91	23.86	22.99	0.87
10	M	12.7	12.78	-0.08	13.47	13.55	-0.08	14.63	14.68	-0.05	19.8	18.89	0.91	23.96	23.1	0.86
10.08	M	12.71	12.79	-0.08	13.49	13.57	-0.08	14.66	14.71	-0.05	19.86	18.95	0.91	24.06	23.21	0.85
10.17	M	12.73	12.8	-0.07	13.51	13.59	-0.08	14.68	14.73	-0.05	19.92	19.02	0.9	24.16	23.33	0.83
10.25	M	12.74	12.82	-0.08	13.53	13.6	-0.07	14.71	14.75	-0.04	19.97	19.09	0.88	24.25	23.44	0.81
10.33	M	12.76	12.83	-0.07	13.55	13.62	-0.07	14.73	14.78	-0.05	20.04	19.15	0.89	24.35	23.54	0.81
10.42	M	12.78	12.85	-0.07	13.57	13.64	-0.07	14.76	14.8	-0.04	20.09	19.22	0.87	24.44	23.67	0.77
10.5	M	12.8	12.86	-0.06	13.59	13.66	-0.07	14.79	14.83	-0.04	20.15	19.28	0.87	24.54	23.78	0.76
10.58	M	12.81	12.88	-0.07	13.61	13.68	-0.07	14.82	14.85	-0.03	20.21	19.35	0.86	24.63	23.88	0.75
10.67	M	12.83	12.9	-0.07	13.63	13.7	-0.07	14.84	14.88	-0.04	20.27	19.42	0.85	24.72	24.01	0.71
10.75	M	12.85	12.91	-0.06	13.66	13.72	-0.06	14.87	14.91	-0.04	20.33	19.48	0.85	24.81	24.12	0.69
10.83	M	12.87	12.93	-0.06	13.68	13.74	-0.06	14.9	14.93	-0.03	20.39	19.55	0.84	24.9	24.23	0.67
10.92	M	12.89	12.95	-0.06	13.7	13.76	-0.06	14.93	14.97	-0.04	20.45	19.62	0.83	24.98	24.35	0.63
11	M	12.91	12.97	-0.06	13.73	13.79	-0.06	14.96	14.99	-0.03	20.51	19.69	0.82	25.07	24.46	0.61
11.08	M	12.94	12.99	-0.05	13.75	13.81	-0.06	14.99	15.02	-0.03	20.56	19.76	0.8	25.15	24.57	0.58
11.17	M	12.96	13.01	-0.05	13.78	13.84	-0.06	15.02	15.05	-0.03	20.62	19.83	0.79	25.24	24.69	0.55
11.25	M	12.98	13.03	-0.05	13.8	13.86	-0.06	15.05	15.08	-0.03	20.68	19.9	0.78	25.32	24.8	0.52
11.33	M	13	13.05	-0.05	13.83	13.88	-0.05	15.08	15.11	-0.03	20.74	19.97	0.77	25.4	24.91	0.49
11.42	M	13.03	13.08	-0.05	13.86	13.91	-0.05	15.12	15.15	-0.03	20.79	20.05	0.74	25.48	25.03	0.45
11.5	M	13.05	13.1	-0.05	13.89	13.94	-0.05	15.15	15.18	-0.03	20.85	20.12	0.73	25.56	25.13	0.43
11.58	M	13.08	13.12	-0.04	13.92	13.97	-0.05	15.18	15.21	-0.03	20.91	20.19	0.72	25.64	25.24	0.4
11.67	M	13.1	13.15	-0.05	13.94	14	-0.06	15.22	15.25	-0.03	20.97	20.27	0.7	25.72	25.36	0.36
11.75	M	13.13	13.18	-0.05	13.97	14.03	-0.06	15.25	15.29	-0.04	21.03	20.34	0.69	25.79	25.46	0.33
11.83	M	13.16	13.21	-0.05	14.01	14.06	-0.05	15.29	15.32	-0.03	21.08	20.41	0.67	25.87	25.57	0.3
11.92	M	13.19	13.24	-0.05	14.04	14.09	-0.05	15.32	15.36	-0.04	21.14	20.49	0.65	25.94	25.68	0.26
12	M	13.21	13.27	-0.06	14.07	14.12	-0.05	15.36	15.4	-0.04	21.2	20.56	0.64	26.02	25.78	0.24
12.08	M	13.24	13.3	-0.06	14.1	14.16	-0.06	15.4	15.44	-0.04	21.25	20.63	0.62	26.09	25.89	0.2
12.17	M	13.28	13.33	-0.05	14.13	14.19	-0.06	15.44	15.48	-0.04	21.31	20.72	0.59	26.17	26	0.17
12.25	M	13.31	13.36	-0.05	14.17	14.23	-0.06	15.47	15.52	-0.05	21.37	20.79	0.58	26.24	26.1	0.14
12.33	M	13.34	13.39	-0.05	14.2	14.26	-0.06	15.51	15.56	-0.05	21.43	20.86	0.57	26.31	26.19	0.12
12.42	M	13.37	13.43	-0.06	14.24	14.31	-0.07	15.55	15.61	-0.06	21.49	20.94	0.55	26.38	26.3	0.08
12.5	M	13.4	13.47	-0.07	14.27	14.34	-0.07	15.59	15.65	-0.06	21.54	21.02	0.52	26.45	26.39	0.06
12.58	M	13.44	13.5	-0.06	14.31	14.38	-0.07	15.63	15.7	-0.07	21.6	21.09	0.51	26.52	26.49	0.03
12.67	M	13.47	13.54	-0.07	14.34	14.42	-0.08	15.67	15.74	-0.07	21.66	21.17	0.49	26.59	26.59	0
12.75	M	13.5	13.58	-0.08	14.38	14.46	-0.08	15.71	15.79	-0.08	21.72	21.25	0.47	26.66	26.68	-0.02
12.83	M	13.54	13.62	-0.08	14.42	14.5	-0.08	15.75	15.83	-0.08	21.78	21.32	0.46	26.73	26.77	-0.04
12.92	M	13.58	13.66	-0.08	14.46	14.55	-0.09	15.8	15.89	-0.09	21.83	21.41	0.42	26.8	26.86	-0.06
13	M	13.61	13.7	-0.09	14.5	14.59	-0.09	15.84	15.93	-0.09	21.89	21.48	0.41	26.87	26.95	-0.08
13.08	M	13.65	13.74	-0.09	14.54	14.64	-0.1	15.88	15.98	-0.1	21.95	21.55	0.4	26.94	27.03	-0.09
13.17	M	13.69	13.78	-0.09	14.58	14.69	-0.11	15.93	16.04	-0.11	22.01	21.64	0.37	27	27.12	-0.12
13.25	M	13.73	13.83	-0.1	14.62	14.73	-0.11	15.97	16.08	-0.11	22.07	21.71	0.36	27.07	27.2	-0.13
13.33	M	13.76	13.87	-0.11	14.66	14.77	-0.11	16.02	16.13	-0.11	22.13	21.78	0.35	27.14	27.28	-0.14
13.42	M	13.8	13.92	-0.12	14.7	14.83	-0.13	16.06	16.19	-0.13	22.19	21.87	0.32	27.2	27.37	-0.17
13.5	M	13.84	13.96	-0.12	14.74	14.87	-0.13	16.11	16.24	-0.13	22.24	21.94	0.3	27.26	27.44	-0.18
13.58	M	13.88	14	-0.12	14.79	14.92	-0.13	16.16	16.29	-0.13	22.3	22.01	0.29	27.33	27.51	-0.18
13.67	M	13.93	14.05	-0.12	14.83	14.97	-0.14	16.2	16.35	-0.15	22.36	22.09	0.27	27.39	27.59	-0.2
13.75	M	13.97	14.1	-0.13	14.87	15.02	-0.15	16.25	16.4	-0.15	22.42	22.16	0.26	27.46	27.66	-0.2
13.83	M	14.01	14.14	-0.13	14.92	15.07	-0.15	16.3	16.45	-0.15	22.48	22.23	0.25	27.52	27.73	-0.21
13.92	M	14.05	14.2	-0.15	14.96	15.12	-0.16	16.35	16.51	-0.16	22.54	22.31	0.23	27.58	27.8	-0.22
14	M	14.09	14.24	-0.15	15.01	15.17	-0.16	16.39	16.56	-0.17	22.6	22.38	0.22	27.64	27.86	-0.22
14.08	M	14.14	14.29	-0.15	15.05	15.22	-0.17	16.44	16.61	-0.17	22.66	22.45	0.21	27.7	27.92	-0.22
14.17	M	14.18	14.34	-0.16	15.1	15.27	-0.17	16.49	16.67	-0.18	22.72	22.53	0.19	27.76	27.99	-0.23
14.25	M	14.22	14.39	-0.17	15.14	15.32	-0.18	16.54	16.72	-0.18	22.77	22.6	0.17	27.82	28.05	-0.23
14.33	M	14.26	14.43	-0.17	15.19	15.37	-0.18	16.59	16.77	-0.18	22.83	22.66	0.17	27.88	28.1	-0.22
14.42	M	14.31	14.49	-0.18	15.23	15.42	-0.19	16.64	16.83	-0.19	22.89	22.74	0.15	27.94	28.17	-0.23
14.5	M	14.35	14.53	-0.18	15.28	15.47	-0.19	16.68	16.88	-0.2	22.95	22.81	0.14	28	28.22	-0.22
14.58	M	14.4	14.58	-0.18	15.33	15.52	-0.19	16.73	16.93	-0.2	23	22.87	0.13	28.05	28.27	-0.22
14.67	M	14.44	14.63	-0.19	15.37	15.57	-0.2	16.78	16.99	-0.21	23.06	22.94	0.12	28.11	28.33	-0.22
14.75	M	14.48	14.68	-0.2	15.42	15.62	-0.2	16.83	17.04	-0.21	23.12	23.01	0.11	28.16	28.38	-0.22
14.83	M	14.53	14.72	-0.19	15.46	15.67	-0.21	16.88	17.09	-0.21	23.17	23.07	0.1	28.22	28.43	-0.21
14.92	M	14.57	14.78	-0.21	15.51	15.72	-0.21	16.93	17.15	-0.22	23.23	23.14	0.09	28.27	28.49	-0.22
15	M	14.61	14.82	-0.21	15.55	15.77	-0.22	16.98	17.2	-0.22	23.28	23.2	0.08	28.32	28.53	-0.21
15.08	M	14.66	14.86	-0.2	15.6	15.82	-0.22	17.02	17.25	-0.23	23.33	23.26	0.07	28.37	28.58	-0.21
15.17	M	14.7	14.91	-0.21	15.64	15.87	-0.23	17.07	17.3	-0.23	23.39	23.33	0.06	28.42	28.63	-0.21
15.25	M	14.74	14.96	-0.22	15.69	15.91	-0.22	17.12	17.35	-0.23	23.44	23.39	0.05	28.47	28.68	-0.21
15.33	M	14.78	15	-0.22	15.73	15.96	-0.23	17.16	17.39	-0.23	23.49	23.45	0.04	28.52	28.72	-0.2
15.42	M	14.83	15.05	-0.22	15.78	16.01	-0.23	17.21	17.45	-0.24	23.54	23.51	0.03	28.56	28.77	-0.21
15.5	M	14.87	15.09	-0.22	15.82	16.05	-0.23	17.26	17.49	-0.23	23.59	23.57	0.02	28.61	28.81	-0.2
15.58	M	14.91	15.13	-0.22	15.87	16.09	-0.22	17.3	17.53	-0.23	23.64	23.63	0.01	28.66	28.86	-0.2
15.67	M	14.95	15.18	-0.23	15.91	16.14	-0.23	17.35	17.58	-0.23	23.69	23.69	0	28.7	28.9	-0.2
15.75	M	15	15.21	-0.21	15.95	16.18	-0.23	17.4	17.63	-0.23	23.74	23.74	0	28.75	28.94	-0.19
15.83	M	15.04	15.25	-0.21	16	16.22	-0.22	17.44	17.67	-0.23	23.79	23.8	-0.01	28.8	28.98	-0.18
15.92	M	15.08	15.29	-0.21	16.04	16.26	-0.22	17.49	17.71	-0.22	23.84	23.85	-0.01	28.84	29.03	-0.19
16	M	15.12	15.33	-0.21	16.08	16.3	-0.22	17.53	17.75	-0.22	23.89	23.91	-0.02	28.89	29.07	-0.18
16.08	M	15.16	15.37	-0.21	16.12	16.34	-0.22	17.57	17.79	-0.22	23.94	23.96	-0.02	28.93	29.11	-0.18
16.17	M	15.2	15.41	-0.21	16.17	16.38	-0.21	17.62	17.84	-0.22	23.99	24.01	-0.02	28.97	29.15	-0.18
16.25	M	15.24	15.44	-0.2	16.21	16.41	-0.2	17.66	17.87	-0.21	24.04	24.06	-0.02	29.02	29.19	-0.17
16.33	M	15.28	15.47	-0.19	16.25	16.44	-0.19	17.71	17.91	-0.2	24.08	24.11	-0.03	29.06	29.23	-0.17
16.42	M	15.32	15.51	-0.19	16.29	16.48	-0.19	17.75	17.95	-0.2	24.13	24.16	-0.03	29.11	29.27	-0.16
16.5	M	15.36	15.54	-0.18	16.33	16.51	-0.18	17.79	17.98	-0.19	24.18	24.21	-0.03	29.15	29.31	-0.16
16.58	M	15.4	15.57	-0.17	16.37	16.55	-0.18	17.83	18.02	-0.19	24.22	24.26	-0.04	29.2	29.35	-0.15
16.67	M	15.44	15.6	-0.16	16.41	16.58	-0.17	17.88	18.05	-0.17	24.27	24.31	-0.04	29.24	29.39	-0.15
16.75	M	15.47	15.63	-0.16	16.45	16.61	-0.16	17.92	18.08	-0.16	24.32	24.35	-0.03	29.29	29.42	-0.13
16.83	M	15.51	15.66	-0.15	16.49	16.64	-0.15	17.96	18.12	-0.16	24.37	24.4	-0.03	29.34	29.46	-0.12
16.92	M	15.55	15.69	-0.14	16.53	16.67	-0.14	18	18.15	-0.15	24.41	24.45	-0.04	29.38	29.5	-0.12
17	M	15.59	15.72	-0.13	16.57	16.7	-0.13	18.04	18.18	-0.14	24.46	24.49	-0.03	29.43	29.54	-0.11
17.08	M	15.62	15.74	-0.12	16.6	16.73	-0.13	18.08	18.21	-0.13	24.5	24.53	-0.03	29.48	29.57	-0.09
17.17	M	15.66	15.77	-0.11	16.64	16.76	-0.12	18.12	18.24	-0.12	24.55	24.58	-0.03	29.52	29.61	-0.09
17.25	M	15.69	15.8	-0.11	16.68	16.78	-0.1	18.16	18.27	-0.11	24.6	24.62	-0.02	29.57	29.65	-0.08
17.33	M	15.73	15.82	-0.09	16.72	16.81	-0.09	18.2	18.3	-0.1	24.64	24.67	-0.03	29.62	29.69	-0.07
17.42	M	15.76	15.85	-0.09	16.75	16.84	-0.09	18.24	18.33	-0.09	24.69	24.71	-0.02	29.67	29.73	-0.06
17.5	M	15.8	15.87	-0.07	16.79	16.86	-0.07	18.28	18.35	-0.07	24.73	24.75	-0.02	29.71	29.76	-0.05
17.58	M	15.83	15.89	-0.06	16.83	16.88	-0.05	18.31	18.38	-0.07	24.78	24.79	-0.01	29.76	29.8	-0.04
17.67	M	15.87	15.92	-0.05	16.86	16.91	-0.05	18.35	18.41	-0.06	24.82	24.84	-0.02	29.81	29.84	-0.03
17.75	M	15.9	15.94	-0.04	16.9	16.93	-0.03	18.39	18.43	-0.04	24.87	24.88	-0.01	29.86	29.87	-0.01
17.83	M	15.93	15.96	-0.03	16.93	16.95	-0.02	18.43	18.46	-0.03	24.91	24.92	-0.01	29.9	29.91	-0.01
17.92	M	15.97	15.98	-0.01	16.97	16.98	-0.01	18.46	18.48	-0.02	24.96	24.96	0	29.95	29.95	0
18	M	16	16	0	17	17	0	18.5	18.5	0	25	25	0	30	30	0
2	F	13.4	13.69	-0.29	14.05	14.23	-0.18	14.96	15.02	-0.06	18.09	17.76	0.33	19.81	19.88	-0.07
2.08	F	13.37	13.66	-0.29	14.02	14.21	-0.19	14.93	14.99	-0.06	18.05	17.74	0.31	19.77	19.87	-0.1
2.17	F	13.35	13.63	-0.28	14	14.18	-0.18	14.9	14.97	-0.07	18	17.72	0.28	19.73	19.85	-0.12
2.25	F	13.32	13.61	-0.29	13.97	14.16	-0.19	14.86	14.94	-0.08	17.96	17.7	0.26	19.68	19.84	-0.16
2.33	F	13.3	13.59	-0.29	13.94	14.13	-0.19	14.83	14.92	-0.09	17.92	17.68	0.24	19.64	19.82	-0.18
2.42	F	13.27	13.56	-0.29	13.91	14.11	-0.2	14.8	14.89	-0.09	17.88	17.66	0.22	19.6	19.81	-0.21
2.5	F	13.25	13.53	-0.28	13.88	14.08	-0.2	14.77	14.87	-0.1	17.84	17.64	0.2	19.57	19.79	-0.22
2.58	F	13.22	13.51	-0.29	13.86	14.06	-0.2	14.74	14.84	-0.1	17.81	17.62	0.19	19.53	19.78	-0.25
2.67	F	13.2	13.48	-0.28	13.83	14.03	-0.2	14.71	14.81	-0.1	17.77	17.6	0.17	19.5	19.76	-0.26
2.75	F	13.18	13.46	-0.28	13.8	14.01	-0.21	14.68	14.79	-0.11	17.74	17.58	0.16	19.47	19.75	-0.28
2.83	F	13.15	13.43	-0.28	13.78	13.98	-0.2	14.65	14.77	-0.12	17.71	17.56	0.15	19.44	19.74	-0.3
2.92	F	13.13	13.41	-0.28	13.75	13.95	-0.2	14.62	14.74	-0.12	17.68	17.54	0.14	19.41	19.72	-0.31
3	F	13.11	13.38	-0.27	13.73	13.93	-0.2	14.6	14.72	-0.12	17.64	17.52	0.12	19.38	19.71	-0.33
3.08	F	13.09	13.36	-0.27	13.7	13.91	-0.21	14.57	14.69	-0.12	17.62	17.51	0.11	19.36	19.7	-0.34
3.17	F	13.07	13.33	-0.26	13.68	13.88	-0.2	14.54	14.67	-0.13	17.59	17.49	0.1	19.33	19.69	-0.36
3.25	F	13.04	13.31	-0.27	13.66	13.86	-0.2	14.52	14.64	-0.12	17.56	17.47	0.09	19.31	19.68	-0.37
3.33	F	13.02	13.28	-0.26	13.63	13.83	-0.2	14.49	14.62	-0.13	17.53	17.45	0.08	19.29	19.67	-0.38
3.42	F	13	13.26	-0.26	13.61	13.81	-0.2	14.47	14.59	-0.12	17.51	17.43	0.08	19.27	19.66	-0.39
3.5	F	12.98	13.24	-0.26	13.59	13.78	-0.19	14.44	14.57	-0.13	17.48	17.42	0.06	19.25	19.65	-0.4
3.58	F	12.96	13.21	-0.25	13.56	13.76	-0.2	14.42	14.55	-0.13	17.46	17.4	0.06	19.23	19.64	-0.41
3.67	F	12.94	13.19	-0.25	13.54	13.73	-0.19	14.39	14.52	-0.13	17.44	17.39	0.05	19.21	19.64	-0.43
3.75	F	12.91	13.16	-0.25	13.52	13.71	-0.19	14.37	14.5	-0.13	17.41	17.37	0.04	19.2	19.63	-0.43
3.83	F	12.89	13.14	-0.25	13.49	13.69	-0.2	14.34	14.48	-0.14	17.39	17.36	0.03	19.18	19.62	-0.44
3.92	F	12.87	13.12	-0.25	13.47	13.67	-0.2	14.32	14.46	-0.14	17.37	17.34	0.03	19.17	19.62	-0.45
4	F	12.85	13.09	-0.24	13.45	13.64	-0.19	14.3	14.44	-0.14	17.35	17.33	0.02	19.16	19.62	-0.46
4.08	F	12.83	13.07	-0.24	13.43	13.62	-0.19	14.27	14.42	-0.15	17.34	17.32	0.02	19.15	19.61	-0.46
4.17	F	12.81	13.05	-0.24	13.4	13.6	-0.2	14.25	14.39	-0.14	17.32	17.31	0.01	19.15	19.61	-0.46
4.25	F	12.78	13.03	-0.25	13.38	13.58	-0.2	14.23	14.37	-0.14	17.31	17.3	0.01	19.14	19.61	-0.47
4.33	F	12.76	13.01	-0.25	13.36	13.56	-0.2	14.2	14.35	-0.15	17.29	17.29	0	19.14	19.61	-0.47
4.42	F	12.74	12.98	-0.24	13.34	13.53	-0.19	14.18	14.33	-0.15	17.28	17.27	0.01	19.14	19.61	-0.47
4.5	F	12.72	12.96	-0.24	13.31	13.51	-0.2	14.16	14.31	-0.15	17.27	17.27	0	19.14	19.62	-0.48
4.58	F	12.7	12.94	-0.24	13.29	13.49	-0.2	14.14	14.29	-0.15	17.26	17.26	0	19.15	19.62	-0.47
4.67	F	12.67	12.92	-0.25	13.27	13.47	-0.2	14.12	14.27	-0.15	17.25	17.25	0	19.15	19.63	-0.48
4.75	F	12.65	12.9	-0.25	13.25	13.45	-0.2	14.1	14.26	-0.16	17.24	17.25	-0.01	19.16	19.63	-0.47
4.83	F	12.63	12.88	-0.25	13.23	13.43	-0.2	14.08	14.24	-0.16	17.24	17.24	0	19.17	19.64	-0.47
4.92	F	12.61	12.86	-0.25	13.21	13.41	-0.2	14.06	14.22	-0.16	17.23	17.24	-0.01	19.19	19.65	-0.46
5	F	12.59	12.84	-0.25	13.18	13.4	-0.22	14.04	14.21	-0.17	17.23	17.23	0	19.2	19.66	-0.46
5.08	F	12.56	12.82	-0.26	13.16	13.38	-0.22	14.02	14.19	-0.17	17.23	17.23	0	19.22	19.68	-0.46
5.17	F	12.54	12.8	-0.26	13.14	13.36	-0.22	14	14.17	-0.17	17.23	17.23	0	19.24	19.69	-0.45
5.25	F	12.52	12.78	-0.26	13.12	13.34	-0.22	13.98	14.16	-0.18	17.23	17.23	0	19.27	19.71	-0.44
5.33	F	12.5	12.77	-0.27	13.1	13.33	-0.23	13.97	14.14	-0.17	17.24	17.23	0.01	19.3	19.73	-0.43
5.42	F	12.48	12.75	-0.27	13.08	13.31	-0.23	13.95	14.13	-0.18	17.24	17.23	0.01	19.33	19.75	-0.42
5.5	F	12.45	12.73	-0.28	13.06	13.29	-0.23	13.93	14.12	-0.19	17.25	17.23	0.02	19.36	19.77	-0.41
5.58	F	12.43	12.71	-0.28	13.04	13.28	-0.24	13.92	14.1	-0.18	17.26	17.24	0.02	19.4	19.79	-0.39
5.67	F	12.41	12.7	-0.29	13.02	13.26	-0.24	13.9	14.09	-0.19	17.27	17.24	0.03	19.43	19.82	-0.39
5.75	F	12.39	12.68	-0.29	13	13.25	-0.25	13.89	14.08	-0.19	17.28	17.25	0.03	19.48	19.84	-0.36
5.83	F	12.37	12.67	-0.3	12.99	13.24	-0.25	13.87	14.07	-0.2	17.3	17.26	0.04	19.52	19.87	-0.35
5.92	F	12.36	12.65	-0.29	12.97	13.22	-0.25	13.86	14.06	-0.2	17.31	17.27	0.04	19.57	19.9	-0.33
6	F	12.34	12.64	-0.3	12.96	13.21	-0.25	13.85	14.05	-0.2	17.33	17.28	0.05	19.61	19.93	-0.32
6.08	F	12.32	12.62	-0.3	12.94	13.2	-0.26	13.84	14.04	-0.2	17.35	17.29	0.06	19.67	19.97	-0.3
6.17	F	12.31	12.61	-0.3	12.93	13.18	-0.25	13.83	14.03	-0.2	17.37	17.3	0.07	19.72	20.01	-0.29
6.25	F	12.29	12.6	-0.31	12.92	13.17	-0.25	13.82	14.02	-0.2	17.39	17.31	0.08	19.78	20.04	-0.26
6.33	F	12.28	12.58	-0.3	12.9	13.16	-0.26	13.82	14.02	-0.2	17.42	17.33	0.09	19.84	20.08	-0.24
6.42	F	12.27	12.57	-0.3	12.9	13.15	-0.25	13.81	14.01	-0.2	17.45	17.35	0.1	19.9	20.13	-0.23
6.5	F	12.26	12.56	-0.3	12.89	13.14	-0.25	13.81	14	-0.19	17.48	17.36	0.12	19.96	20.17	-0.21
6.58	F	12.25	12.55	-0.3	12.88	13.13	-0.25	13.81	14	-0.19	17.51	17.38	0.13	20.03	20.22	-0.19
6.67	F	12.24	12.53	-0.29	12.88	13.12	-0.24	13.81	13.99	-0.18	17.54	17.4	0.14	20.1	20.27	-0.17
6.75	F	12.23	12.52	-0.29	12.87	13.11	-0.24	13.81	13.99	-0.18	17.58	17.42	0.16	20.17	20.32	-0.15
6.83	F	12.23	12.51	-0.28	12.87	13.11	-0.24	13.81	13.98	-0.17	17.61	17.44	0.17	20.24	20.37	-0.13
6.92	F	12.23	12.5	-0.27	12.87	13.1	-0.23	13.82	13.98	-0.16	17.65	17.47	0.18	20.32	20.43	-0.11
7	F	12.23	12.49	-0.26	12.87	13.09	-0.22	13.83	13.97	-0.14	17.69	17.49	0.2	20.39	20.49	-0.1
7.08	F	12.23	12.48	-0.25	12.88	13.08	-0.2	13.83	13.97	-0.14	17.73	17.52	0.21	20.47	20.55	-0.08
7.17	F	12.23	12.47	-0.24	12.88	13.07	-0.19	13.84	13.97	-0.13	17.78	17.55	0.23	20.55	20.61	-0.06
7.25	F	12.23	12.46	-0.23	12.89	13.07	-0.18	13.86	13.97	-0.11	17.82	17.58	0.24	20.63	20.68	-0.05
7.33	F	12.24	12.45	-0.21	12.9	13.06	-0.16	13.87	13.97	-0.1	17.87	17.6	0.27	20.72	20.74	-0.02
7.42	F	12.24	12.44	-0.2	12.9	13.05	-0.15	13.88	13.97	-0.09	17.91	17.64	0.27	20.8	20.82	-0.02
7.5	F	12.25	12.43	-0.18	12.91	13.05	-0.14	13.9	13.96	-0.06	17.96	17.67	0.29	20.89	20.88	0.01
7.58	F	12.25	12.43	-0.18	12.92	13.04	-0.12	13.91	13.97	-0.06	18.01	17.7	0.31	20.98	20.95	0.03
7.67	F	12.26	12.42	-0.16	12.93	13.04	-0.11	13.93	13.97	-0.04	18.07	17.74	0.33	21.07	21.04	0.03
7.75	F	12.27	12.41	-0.14	12.95	13.03	-0.08	13.95	13.97	-0.02	18.12	17.77	0.35	21.16	21.11	0.05
7.83	F	12.28	12.4	-0.12	12.96	13.03	-0.07	13.96	13.97	-0.01	18.17	17.81	0.36	21.25	21.19	0.06
7.92	F	12.29	12.39	-0.1	12.97	13.03	-0.06	13.98	13.97	0.01	18.23	17.85	0.38	21.35	21.28	0.07
8	F	12.3	12.39	-0.09	12.98	13.02	-0.04	14	13.97	0.03	18.28	17.89	0.39	21.44	21.36	0.08
8.08	F	12.31	12.38	-0.07	13	13.02	-0.02	14.02	13.97	0.05	18.34	17.93	0.41	21.54	21.44	0.1
8.17	F	12.32	12.37	-0.05	13.01	13.02	-0.01	14.04	13.98	0.06	18.39	17.97	0.42	21.64	21.53	0.11
8.25	F	12.33	12.37	-0.04	13.03	13.01	0.02	14.06	13.98	0.08	18.45	18.01	0.44	21.74	21.62	0.12
8.33	F	12.34	12.36	-0.02	13.04	13.01	0.03	14.08	13.99	0.09	18.51	18.05	0.46	21.84	21.71	0.13
8.42	F	12.35	12.36	-0.01	13.06	13.01	0.05	14.1	13.99	0.11	18.57	18.1	0.47	21.94	21.81	0.13
8.5	F	12.37	12.35	0.02	13.07	13.01	0.06	14.12	14	0.12	18.63	18.15	0.48	22.04	21.9	0.14
8.58	F	12.38	12.35	0.03	13.09	13.01	0.08	14.15	14	0.15	18.69	18.19	0.5	22.14	22	0.14
8.67	F	12.39	12.34	0.05	13.1	13.01	0.09	14.17	14.01	0.16	18.75	18.24	0.51	22.24	22.11	0.13
8.75	F	12.4	12.34	0.06	13.12	13.01	0.11	14.19	14.01	0.18	18.81	18.29	0.52	22.35	22.2	0.15
8.83	F	12.41	12.33	0.08	13.13	13.01	0.12	14.21	14.02	0.19	18.87	18.34	0.53	22.45	22.3	0.15
8.92	F	12.42	12.33	0.09	13.15	13.01	0.14	14.23	14.03	0.2	18.93	18.4	0.53	22.56	22.42	0.14
9	F	12.44	12.33	0.11	13.16	13.01	0.15	14.26	14.04	0.22	18.99	18.45	0.54	22.66	22.52	0.14
9.08	F	12.45	12.33	0.12	13.18	13.01	0.17	14.28	14.05	0.23	19.05	18.5	0.55	22.77	22.62	0.15
9.17	F	12.46	12.33	0.13	13.2	13.02	0.18	14.3	14.06	0.24	19.12	18.56	0.56	22.88	22.74	0.14
9.25	F	12.47	12.33	0.14	13.22	13.02	0.2	14.33	14.07	0.26	19.18	18.61	0.57	22.99	22.85	0.14
9.33	F	12.49	12.33	0.16	13.23	13.03	0.2	14.35	14.09	0.26	19.24	18.67	0.57	23.09	22.96	0.13
9.42	F	12.5	12.33	0.17	13.25	13.04	0.21	14.38	14.1	0.28	19.31	18.73	0.58	23.2	23.08	0.12
9.5	F	12.52	12.34	0.18	13.27	13.04	0.23	14.4	14.11	0.29	19.38	18.79	0.59	23.31	23.19	0.12
9.58	F	12.53	12.34	0.19	13.29	13.05	0.24	14.43	14.13	0.3	19.44	18.85	0.59	23.42	23.3	0.12
9.67	F	12.55	12.35	0.2	13.31	13.06	0.25	14.46	14.15	0.31	19.51	18.92	0.59	23.53	23.43	0.1
9.75	F	12.57	12.35	0.22	13.33	13.07	0.26	14.49	14.17	0.32	19.58	18.98	0.6	23.64	23.55	0.09
9.83	F	12.59	12.36	0.23	13.36	13.08	0.28	14.52	14.19	0.33	19.64	19.04	0.6	23.75	23.66	0.09
9.92	F	12.61	12.37	0.24	13.38	13.1	0.28	14.55	14.21	0.34	19.71	19.11	0.6	23.86	23.79	0.07
10	F	12.63	12.38	0.25	13.4	13.11	0.29	14.58	14.23	0.35	19.78	19.18	0.6	23.97	23.91	0.06
10.08	F	12.65	12.39	0.26	13.43	13.13	0.3	14.61	14.25	0.36	19.85	19.25	0.6	24.08	24.03	0.05
10.17	F	12.67	12.4	0.27	13.46	13.15	0.31	14.64	14.28	0.36	19.92	19.32	0.6	24.19	24.16	0.03
10.25	F	12.69	12.42	0.27	13.48	13.16	0.32	14.68	14.31	0.37	19.99	19.39	0.6	24.29	24.28	0.01
10.33	F	12.72	12.43	0.29	13.51	13.18	0.33	14.71	14.33	0.38	20.07	19.46	0.61	24.4	24.39	0.01
10.42	F	12.74	12.45	0.29	13.54	13.21	0.33	14.75	14.37	0.38	20.14	19.54	0.6	24.51	24.53	-0.02
10.5	F	12.77	12.47	0.3	13.57	13.23	0.34	14.78	14.4	0.38	20.21	19.62	0.59	24.62	24.65	-0.03
10.58	F	12.79	12.49	0.3	13.6	13.25	0.35	14.82	14.43	0.39	20.28	19.69	0.59	24.72	24.77	-0.05
10.67	F	12.82	12.51	0.31	13.63	13.28	0.35	14.86	14.46	0.4	20.36	19.77	0.59	24.83	24.9	-0.07
10.75	F	12.85	12.53	0.32	13.67	13.31	0.36	14.9	14.5	0.4	20.43	19.85	0.58	24.94	25.02	-0.08
10.83	F	12.88	12.56	0.32	13.7	13.34	0.36	14.94	14.53	0.41	20.51	19.93	0.58	25.04	25.13	-0.09
10.92	F	12.91	12.59	0.32	13.74	13.37	0.37	14.98	14.57	0.41	20.58	20.01	0.57	25.15	25.27	-0.12
11	F	12.94	12.61	0.33	13.77	13.4	0.37	15.03	14.61	0.42	20.66	20.09	0.57	25.25	25.38	-0.13
11.08	F	12.97	12.64	0.33	13.81	13.43	0.38	15.07	14.65	0.42	20.73	20.17	0.56	25.36	25.5	-0.14
11.17	F	13.01	12.67	0.34	13.84	13.47	0.37	15.11	14.7	0.41	20.81	20.26	0.55	25.46	25.63	-0.17
11.25	F	13.04	12.7	0.34	13.88	13.51	0.37	15.16	14.74	0.42	20.89	20.34	0.55	25.57	25.74	-0.17
11.33	F	13.08	12.73	0.35	13.92	13.54	0.38	15.2	14.78	0.42	20.96	20.42	0.54	25.67	25.85	-0.18
11.42	F	13.11	12.77	0.34	13.96	13.58	0.38	15.25	14.83	0.42	21.04	20.51	0.53	25.77	25.98	-0.21
11.5	F	13.15	12.8	0.35	14	13.62	0.38	15.3	14.88	0.42	21.12	20.59	0.53	25.87	26.09	-0.22
11.58	F	13.18	12.84	0.34	14.04	13.66	0.38	15.35	14.93	0.42	21.2	20.68	0.52	25.98	26.19	-0.21
11.67	F	13.22	12.88	0.34	14.09	13.71	0.38	15.39	14.98	0.41	21.27	20.77	0.5	26.08	26.31	-0.23
11.75	F	13.26	12.92	0.34	14.13	13.75	0.38	15.44	15.03	0.41	21.35	20.85	0.5	26.18	26.42	-0.24
11.83	F	13.3	12.95	0.35	14.17	13.79	0.38	15.49	15.08	0.41	21.43	20.93	0.5	26.28	26.52	-0.24
11.92	F	13.34	13	0.34	14.22	13.84	0.38	15.54	15.13	0.41	21.51	21.03	0.48	26.38	26.64	-0.26
12	F	13.38	13.04	0.34	14.26	13.88	0.38	15.59	15.19	0.4	21.59	21.11	0.48	26.47	26.74	-0.27
12.08	F	13.42	13.08	0.34	14.31	13.93	0.38	15.65	15.24	0.41	21.66	21.19	0.47	26.57	26.84	-0.27
12.17	F	13.47	13.13	0.34	14.35	13.98	0.37	15.7	15.3	0.4	21.74	21.28	0.46	26.67	26.94	-0.27
12.25	F	13.51	13.17	0.34	14.4	14.03	0.37	15.75	15.35	0.4	21.82	21.36	0.46	26.76	27.04	-0.28
12.33	F	13.55	13.21	0.34	14.45	14.08	0.37	15.8	15.4	0.4	21.9	21.45	0.45	26.86	27.13	-0.27
12.42	F	13.6	13.26	0.34	14.5	14.13	0.37	15.86	15.46	0.4	21.97	21.54	0.43	26.95	27.23	-0.28
12.5	F	13.64	13.31	0.33	14.54	14.18	0.36	15.91	15.52	0.39	22.05	21.62	0.43	27.05	27.32	-0.27
12.58	F	13.69	13.35	0.34	14.59	14.23	0.36	15.96	15.58	0.38	22.12	21.7	0.42	27.14	27.41	-0.27
12.67	F	13.73	13.4	0.33	14.64	14.28	0.36	16.02	15.64	0.38	22.2	21.78	0.42	27.22	27.5	-0.28
12.75	F	13.78	13.45	0.33	14.69	14.33	0.36	16.07	15.69	0.38	22.27	21.86	0.41	27.31	27.58	-0.27
12.83	F	13.82	13.5	0.32	14.74	14.39	0.35	16.13	15.75	0.38	22.35	21.94	0.41	27.4	27.66	-0.26
12.92	F	13.87	13.55	0.32	14.79	14.44	0.35	16.18	15.81	0.37	22.42	22.03	0.39	27.49	27.75	-0.26
13	F	13.92	13.6	0.32	14.84	14.49	0.35	16.23	15.87	0.36	22.49	22.1	0.39	27.57	27.82	-0.25
13.08	F	13.96	13.65	0.31	14.89	14.55	0.34	16.29	15.93	0.36	22.56	22.18	0.38	27.65	27.89	-0.24
13.17	F	14.01	13.7	0.31	14.94	14.61	0.33	16.34	15.99	0.35	22.63	22.26	0.37	27.73	27.97	-0.24
13.25	F	14.06	13.75	0.31	14.99	14.66	0.33	16.4	16.05	0.35	22.7	22.33	0.37	27.81	28.04	-0.23
13.33	F	14.1	13.8	0.3	15.04	14.71	0.33	16.45	16.11	0.34	22.77	22.41	0.36	27.88	28.1	-0.22
13.42	F	14.15	13.86	0.29	15.09	14.77	0.32	16.5	16.17	0.33	22.84	22.49	0.35	27.96	28.17	-0.21
13.5	F	14.2	13.91	0.29	15.13	14.82	0.31	16.55	16.23	0.32	22.9	22.56	0.34	28.03	28.23	-0.2
13.58	F	14.24	13.96	0.28	15.18	14.88	0.3	16.61	16.29	0.32	22.97	22.63	0.34	28.1	28.29	-0.19
13.67	F	14.29	14.01	0.28	15.23	14.94	0.29	16.66	16.35	0.31	23.03	22.7	0.33	28.16	28.36	-0.2
13.75	F	14.34	14.06	0.28	15.28	14.99	0.29	16.71	16.41	0.3	23.09	22.77	0.32	28.23	28.41	-0.18
13.83	F	14.38	14.12	0.26	15.33	15.04	0.29	16.76	16.46	0.3	23.15	22.83	0.32	28.29	28.46	-0.17
13.92	F	14.43	14.17	0.26	15.38	15.1	0.28	16.81	16.53	0.28	23.21	22.91	0.3	28.36	28.52	-0.16
14	F	14.47	14.22	0.25	15.42	15.16	0.26	16.86	16.58	0.28	23.27	22.97	0.3	28.42	28.57	-0.15
14.08	F	14.52	14.27	0.25	15.47	15.21	0.26	16.91	16.64	0.27	23.33	23.03	0.3	28.48	28.61	-0.13
14.17	F	14.57	14.33	0.24	15.52	15.27	0.25	16.96	16.7	0.26	23.39	23.1	0.29	28.53	28.66	-0.13
14.25	F	14.61	14.38	0.23	15.57	15.32	0.25	17.01	16.76	0.25	23.44	23.16	0.28	28.59	28.71	-0.12
14.33	F	14.65	14.43	0.22	15.61	15.37	0.24	17.06	16.81	0.25	23.5	23.22	0.28	28.64	28.75	-0.11
14.42	F	14.7	14.49	0.21	15.66	15.43	0.23	17.11	16.87	0.24	23.55	23.28	0.27	28.69	28.79	-0.1
14.5	F	14.74	14.53	0.21	15.71	15.48	0.23	17.16	16.93	0.23	23.6	23.34	0.26	28.74	28.83	-0.09
14.58	F	14.79	14.58	0.21	15.75	15.53	0.22	17.2	16.98	0.22	23.65	23.39	0.26	28.79	28.87	-0.08
14.67	F	14.83	14.64	0.19	15.8	15.59	0.21	17.25	17.04	0.21	23.7	23.45	0.25	28.84	28.9	-0.06
14.75	F	14.87	14.69	0.18	15.84	15.64	0.2	17.3	17.09	0.21	23.75	23.51	0.24	28.88	28.94	-0.06
14.83	F	14.92	14.73	0.19	15.88	15.69	0.19	17.34	17.14	0.2	23.8	23.56	0.24	28.92	28.97	-0.05
14.92	F	14.96	14.79	0.17	15.93	15.74	0.19	17.39	17.2	0.19	23.84	23.61	0.23	28.97	29.01	-0.04
15	F	15	14.83	0.17	15.97	15.79	0.18	17.43	17.25	0.18	23.89	23.66	0.23	29.01	29.04	-0.03
15.08	F	15.04	14.88	0.16	16.01	15.84	0.17	17.47	17.29	0.18	23.93	23.71	0.22	29.05	29.07	-0.02
15.17	F	15.08	14.93	0.15	16.05	15.89	0.16	17.51	17.35	0.16	23.97	23.76	0.21	29.08	29.1	-0.02
15.25	F	15.12	14.97	0.15	16.09	15.93	0.16	17.56	17.4	0.16	24.01	23.81	0.2	29.12	29.13	-0.01
15.33	F	15.16	15.02	0.14	16.13	15.98	0.15	17.6	17.44	0.16	24.05	23.86	0.19	29.15	29.15	0
15.42	F	15.2	15.06	0.14	16.17	16.03	0.14	17.64	17.49	0.15	24.09	23.91	0.18	29.19	29.18	0.01
15.5	F	15.24	15.11	0.13	16.21	16.07	0.14	17.68	17.54	0.14	24.13	23.95	0.18	29.22	29.21	0.01
15.58	F	15.27	15.15	0.12	16.25	16.11	0.14	17.72	17.58	0.14	24.17	23.99	0.18	29.25	29.24	0.01
15.67	F	15.31	15.19	0.12	16.28	16.16	0.12	17.75	17.63	0.12	24.21	24.04	0.17	29.29	29.27	0.02
15.75	F	15.34	15.23	0.11	16.32	16.2	0.12	17.79	17.67	0.12	24.24	24.08	0.16	29.31	29.29	0.02
15.83	F	15.38	15.27	0.11	16.36	16.24	0.12	17.82	17.71	0.11	24.28	24.12	0.16	29.34	29.32	0.02
15.92	F	15.41	15.31	0.1	16.39	16.28	0.11	17.86	17.75	0.11	24.31	24.16	0.15	29.37	29.35	0.02
16	F	15.45	15.35	0.1	16.42	16.32	0.1	17.9	17.79	0.11	24.34	24.2	0.14	29.4	29.37	0.03
16.08	F	15.48	15.38	0.1	16.46	16.35	0.11	17.93	17.83	0.1	24.38	24.24	0.14	29.42	29.4	0.02
16.17	F	15.51	15.42	0.09	16.49	16.39	0.1	17.96	17.87	0.09	24.41	24.28	0.13	29.45	29.42	0.03
16.25	F	15.54	15.46	0.08	16.52	16.43	0.09	17.99	17.91	0.08	24.44	24.32	0.12	29.48	29.45	0.03
16.33	F	15.57	15.49	0.08	16.55	16.46	0.09	18.02	17.94	0.08	24.47	24.36	0.11	29.5	29.47	0.03
16.42	F	15.6	15.53	0.07	16.58	16.5	0.08	18.06	17.98	0.08	24.5	24.4	0.1	29.53	29.5	0.03
16.5	F	15.63	15.56	0.07	16.61	16.53	0.08	18.08	18.01	0.07	24.53	24.43	0.1	29.55	29.53	0.02
16.58	F	15.65	15.59	0.06	16.64	16.56	0.08	18.11	18.04	0.07	24.56	24.46	0.1	29.58	29.55	0.03
16.67	F	15.68	15.62	0.06	16.66	16.6	0.06	18.14	18.08	0.06	24.59	24.5	0.09	29.6	29.58	0.02
16.75	F	15.7	15.65	0.05	16.69	16.63	0.06	18.17	18.11	0.06	24.61	24.54	0.07	29.63	29.61	0.02
16.83	F	15.73	15.68	0.05	16.71	16.66	0.05	18.19	18.14	0.05	24.64	24.57	0.07	29.65	29.63	0.02
16.92	F	15.75	15.71	0.04	16.74	16.69	0.05	18.22	18.17	0.05	24.67	24.61	0.06	29.68	29.66	0.02
17	F	15.78	15.73	0.05	16.76	16.71	0.05	18.24	18.2	0.04	24.7	24.64	0.06	29.7	29.69	0.01
17.08	F	15.8	15.76	0.04	16.78	16.74	0.04	18.27	18.23	0.04	24.72	24.67	0.05	29.73	29.71	0.02
17.17	F	15.82	15.79	0.03	16.81	16.77	0.04	18.29	18.26	0.03	24.75	24.7	0.05	29.75	29.74	0.01
17.25	F	15.84	15.81	0.03	16.83	16.79	0.04	18.31	18.28	0.03	24.77	24.73	0.04	29.77	29.77	0
17.33	F	15.86	15.83	0.03	16.85	16.82	0.03	18.34	18.31	0.03	24.8	24.76	0.04	29.8	29.79	0.01
17.42	F	15.88	15.86	0.02	16.87	16.84	0.03	18.36	18.34	0.02	24.82	24.8	0.02	29.82	29.82	0
17.5	F	15.9	15.88	0.02	16.89	16.87	0.02	18.38	18.36	0.02	24.85	24.83	0.02	29.85	29.85	0
17.58	F	15.91	15.9	0.01	16.91	16.89	0.02	18.4	18.38	0.02	24.88	24.86	0.02	29.87	29.87	0
17.67	F	15.93	15.93	0	16.93	16.91	0.02	18.42	18.41	0.01	24.9	24.89	0.01	29.9	29.9	0
17.75	F	15.95	15.95	0	16.95	16.93	0.02	18.44	18.43	0.01	24.93	24.92	0.01	29.92	29.92	0
17.83	F	15.97	15.97	0	16.96	16.96	0	18.46	18.46	0	24.95	24.94	0.01	29.95	29.95	0
17.92	F	15.98	15.98	0	16.98	16.98	0	18.48	18.48	0	24.98	24.97	0.01	29.98	29.97	0.01
18	F	16	16	0	17	17	0	18.5	18.5	0	25	25	0	30	30	0
